# Supplementary material for: Heterotypic interactions drive antibody synergy against a malaria vaccine candidate
Source: Nat Commun. 2022 Feb 17;13:933. doi: 10.1038/s41467-022-28601-4 (PMC8854392; doi:10.1038/s41467-022-28601-4)
Supplement: Supplementary file 3 — Source Data [file 41467_2022_28601_MOESM3_ESM.xlsx]

## Sheet: Figure1
Figure 1A
	GIA (%)
Antibody	Cy.002	Cy.003	Cy.004	Cy.005	Cy.007	Cy.009	Cy.010
GIA @ 0.5mg/ml	-1.82626	24.885	83.1091	2.46189	22.8733	74.1145	-3.84109
GIA @ 0.5mg/ml	-5.5211	24.7299	83.2557	-1.11431	22.0966	73.5625	2.56714
GIA @ 0.5mg/ml		16.4976	76.3026		15.804	71.5371
Figure 1B
	mAb concentration (mg/ml)	Cy.003 (% GIA)			Cy.004 (% GIA)			Cy.007 (% GIA)			Cy.009 (% GIA)			c12 (% GIA)			8A7 (% GIA)
	2.108	43.0219	46.0039	53.7413
	0.527	20.6079	22.3724	31.2095
	0.13175	7.65919	6.56886	18.2379
	0.032938	-3.96681	0.413847	10.2225
	0.008234	-7.7118	-7.97859	3.07666
	0.002059	-8.22374	-6.48681	3.16372
	0.000515	-4.35274	-2.67282	3.50128
	0.000129	-7.22582	3.38189	-4.18778
	2.8055				99.9582	98.687	99.8169
	0.70138				94.2488	94.9254	92.7706
	0.17534				51.4928	50.3895	46.7365
	0.04384				23.8129	10.6002	13.2887
	0.01096				7.60113	9.20753	6.75254
	0.00274				-9.89439	1.77916	4.16851
	0.00068				6.03356	-0.888114	5.27715
	0.00017				-1.8205	2.42272	9.38657
	2.8405							35.8109	35.1805	35.6322
	0.71013							31.9701	24.7521	25.1915
	0.17753							17.9507	16.3048	18.324
	0.04438							-0.347325	3.21915	3.80719
	0.0111							-8.69902	-8.79689	-9.57064
	0.00277							-10.9784	-16.2474	-9.36012
	0.00069							-10.8365	-8.33571	-14.3567
	0.00017							-8.55654	-15.426	-12.1311
	2.0605										82.413	82.4874	85.7773
	0.515125										68.6803	68.8058	73.4938
	0.128781										38.3447	41.506	54.6918
	0.032195										9.33926	14.0759	18.4295
	0.008049										-1.03476	3.22533	12.5754
	0.002012										-2.39467	-2.3388	12.0788
	0.000503										-8.8691	-5.0249	5.52709
	0.000126										-12.3424	-2.52375	5.85797
	1.9485													35.4248	35.9477	35.4248
	0.48713													21.3072	18.6928	23.9216
	0.12178													11.3725	9.54248	11.1111
	0.03045													5.62092	4.31373	6.40523
	0.00761													4.8366	3.79085	5.35948
	0.0019													4.05229	1.43791	7.45098
	0.00048													4.8366	0.915033	3.79085
	0.000118927													4.05229	2.7451	4.57516
	1.8405																33.3798	34.3106	33.3536
	0.46013																11.6671	20.1049	20.533
	0.11503																-4.18791	5.39457	3.42622
	0.02876																-7.73197	-2.60613	-4.79879
	0.00719																-7.55384	-2.74961	-6.28819
	0.0018																-7.56972	-10.5889	-6.19234
	0.00045																-13.9502	-6.0783	-2.7499
Figure 1E (kd in table)
	kd (1/s)
ka (1/(M*s)	Cy.002	Cy.003	Cy.004	Cy.005	Cy.007	Cy.009	Cy.010	c12	8A7
307000	0.000289
120000		0.0047
157000			0.4397
143000				0.000406
104000					0.01096
104000						0.15
224000							0.000465
741000								0.000533
249000									0.000288

## Sheet: Figure 3
Figure 3B
	Atom
Abundance	Mg	K	Ca	Mn	Fe	Cu	Zn
Measurement 1	0	0.168435	0.899602	0.0521574	0.0258464	0.0365079	0.0818192
Measurement 2	0	0.157177	0.958309	0.0244207	0	0.0704226	0.1445
Measurement 3	0	0.119642	0.835952	0.0621902	0	0.0347299	0.123139
Figure 3C
TBS
Time (s)	CyRPA 100nM	CyRPA 100nM Fitted	CyRPA 50nM	CyRPA 50nM Fitted	CyRPA 25nM	CyRPA 25nM Fitted	CyRPA 12.5nM	CyRPA 12.5nM Fitted	CyRPA 6.25nM	CyRPA 6.25nM Fitted	CyRPA 3.125nM	CyRPA 3.125nM Fitted
-59.9	-0.919545	0	-0.861801	0	-0.131052	0	-0.699463	0	0.392269	0	0.264624	0
-58.9	-0.670577	0	-0.187958	0	-0.391517	0	0.0270996	0	0.502183	0	-0.336638	0
-57.9	-0.875482	0	-0.129181	0	0.103076	0	0.0423584	0	0.785346	0	-0.0552846	0
-56.9	-0.730654	0	0.00284	0	0.213011	0	0.02005	0	0.288388	0	-0.407018	0
-55.9	-0.781841	0	-0.23291	0	0.111826	0	-0.135406	0	0.65459	0	-0.268517	0
-54.9	-0.840991	0	-0.702621	0	0.0609653	0	0.460297	0	0.400724	0	-0.776845	0
-53.9	-0.735732	0	-0.0334778	0	0.0719993	0	0.0235901	0	0.400133	0	-0.0780611	0
-52.9	-0.334018	0	-0.0723419	0	-0.10956	0	0.247406	0	0.697338	0	-0.24633	0
-51.9	-0.543954	0	-0.0174561	0	0.286434	0	-0.204559	0	0.711051	0	0.136763	0
-50.9	-0.553794	0	-0.105743	0	0.410039	0	0.128265	0	0.437539	0	-0.378614	0
-49.9	-0.787211	0	-0.580536	0	0.329265	0	0.094696	0	0.269125	0	-0.240651	0
-48.9	-0.787365	0	-0.676819	0	0.0744878	0	-0.417053	0	0.327381	0	-0.389152	0
-47.9	-0.467358	0	0.0620422	0	0.688028	0	-0.164307	0	0.479633	0	0.0572889	0
-46.9	-0.262207	0	-0.560028	0	0.340195	0	0.452118	0	0.360321	0	-0.221314	0
-45.9	-0.351512	0	-0.160629	0	0.719584	0	0.0180969	0	0.617742	0	0.176905	0
-44.9	-0.405486	0	0.202072	0	0.315415	0	0.163422	0	0.376023	0	-0.271163	0
-43.9	-0.268232	0	0.285675	0	0.641687	0	0.439209	0	0.200824	0	-0.194239	0
-42.9	-0.37595	0	-0.190674	0	0.250532	0	-0.0693665	0	0.0928916	0	-0.0192645	0
-41.9	-0.0789375	0	-0.223312	0	0.459951	0	0.0111084	0	0.256496	0	-0.3395	0
-40.9	-0.533001	0	-0.0782166	0	0.136454	0	-0.3862	0	0.0194589	0	0.320168	0
-39.9	0.343099	0	-0.295395	0	0.398707	0	0.4646	0	0.819737	0	0.333277	0
-38.9	-0.258389	0	0.161041	0	0.734483	0	0.1521	0	-0.0163236	0	-0.175744	0
-37.9	-0.046839	0	-0.704971	0	0.581683	0	0.147003	0	0.493704	0	-0.17838	0
-36.9	-0.219643	0	-0.531906	0	0.487865	0	0.382965	0	-0.0154342	0	-0.567749	0
-35.9	-0.250333	0	-0.109833	0	0.803163	0	-0.223663	0	0.718112	0	0.00541	0
-34.9	-0.606823	0	-0.227417	0	0.886439	0	0.281006	0	0.554615	0	0.198678	0
-33.9	0.139194	0	0.164963	0	0.941301	0	0.561462	0	0.421894	0	-0.362221	0
-32.9	-0.507061	0	-0.126434	0	0.891214	0	0.126312	0	0.426838	0	0.21482	0
-31.9	0.434362	0	0.347183	0	1.04863	0	0.587646	0	1.06841	0	0.508358	0
-30.9	0.479644	0	0.517303	0	0.944336	0	0.798584	0	0.9776	0	0.141356	0
-29.9	0.458562	0	0.196808	0	1.07247	0	0.159515	0	0.478978	0	0.144297	0
-28.9	0.683978	0	0.0815582	0	1.23965	0	0.0450745	0	1.04813	0	0.452504	0
-27.9	0.0898895	0	0.286057	0	0.476219	0	0.67749	0	0.46637	0	-0.0440216	0
-26.9	-0.431281	0	-0.0619965	0	0.524823	0	0.297821	0	0.467446	0	0.13434	0
-25.9	0.579721	0	-0.490494	0	0.0644883	0	-0.0979004	0	0.244104	0	-0.543637	0
-24.9	-0.127214	0	-0.0987091	0	0.172156	0	-0.393188	0	0.156676	0	-0.271991	0
-23.9	0.0549755	0	-0.119217	0	0.101539	0	-0.478363	0	0.401945	0	-0.0421639	0
-22.9	0.42647	0	0.108704	0	0.506982	0	0.107971	0	0.372453	0	-0.132229	0
-21.9	0.0166178	0	-0.154572	0	0.443856	0	-0.38855	0	0.344254	0	0.100039	0
-20.9	0.0238607	0	0.0360565	0	0.325437	0	0.348175	0	0.362438	0	0.00599	0
-19.9	-0.0999341	0	-0.459045	0	-0.380823	0	-0.00845	0	0.0497546	0	-0.170388	0
-18.9	-0.406115	0	-0.173325	0	-0.105188	0	-0.460419	0	-0.0745877	0	0.0397132	0
-17.9	-0.969002	0	-0.0690308	0	0.00302	0	-0.82135	0	0.778557	0	-0.119248	0
-16.9	-0.150953	0	-0.00671	0	-0.197913	0	0.228668	0	0.697192	0	0.562352	0
-15.9	-0.029568	0	-0.388931	0	-0.242308	0	-0.0022	0	-0.191388	0	-0.520424	0
-14.9	-0.751171	0	0.0257111	0	-0.225195	0	-0.619385	0	0.661015	0	0.451745	0
-13.9	0.0155831	0	-0.0774231	0	-0.127142	0	0.211456	0	0.238331	0	-0.324486	0
-12.9	-0.582747	0	-0.113739	0	0.192605	0	-0.16275	0	0.150133	0	-0.0157133	0
-11.9	0.0549684	0	-0.0502777	0	-0.386365	0	0.264191	0	0.500968	0	0.0736362	0
-10.9	0.153026	0	-0.323715	0	-0.260187	0	-0.269775	0	-0.417393	0	-0.0122918	0
-9.89999	0.0258441	0	0.245636	0	0.492628	0	0.263031	0	0.00836	0	-0.137185	0
-8.89999	-0.124415	0	0.00226	0	-0.293256	0	-0.069397	0	-0.223536	0	-0.178303	0
-7.89999	0.332777	0	-0.129974	0	0.18888	0	0.222778	0	0.0725233	0	0.3699	0
-6.89999	0.353184	0	0.360077	0	0.430895	0	0.344299	0	-0.255337	0	0.023354	0
-5.89999	0.35693	0	0.128433	0	0.138624	0	-0.158844	0	-0.232441	0	0.270699	0
-4.89999	0.30498	0	0.280594	0	0.265588	0	-0.0256348	0	-0.0162324	0	0.295523	0
-3.89999	0.31841	0	0.763397	0	0.465266	0	0.11734	0	0.247213	0	0.343852	0
-2.89999	0.73644	0	0.497375	0	0.410426	0	0.317719	0	0.0160418	0	0.105356	0
-1.89999	-0.223311	0	1.22453	0	-0.297767	0	-0.489288	0	-0.594328	0	-0.42027	0
-0.899994	0.62012	0	2.57747	0	1.17062	0	-0.530304	0	0.408282	0	0.162893	0
0.100006	0.670874	0	0.271423	1.27464	-0.65849	0.0829634	0.943115	0	0.452613	0.555331	0.369733	0.0348346
1.10001	-0.418561	5.14329	2.63782	5.94218	0.863016	2.3603	0.993896	1.05497	1.5046	1.11085	0.449042	0.298094
2.10001	7.27035	12.7328	9.08899	9.47475	4.01684	4.09139	1.99078	2.07795	2.13763	1.5345	1.08859	0.498971
3.10001	15.9626	18.427	13.4009	12.1483	5.81746	5.40726	3.88763	2.85725	2.46799	1.85759	1.13699	0.652265
4.10001	21.9543	22.6993	15.9308	14.1718	6.8549	6.40751	4.45993	3.45092	2.16688	2.10399	1.07477	0.76923
5.10001	26.2588	25.9046	17.3824	15.7032	8.04699	7.16783	4.31967	3.90318	2.37492	2.2919	1.25258	0.858476
6.10001	29.3223	28.3095	18.9267	16.8623	8.95279	7.74579	4.78958	4.2477	2.91326	2.43521	1.45287	0.926573
7.10001	31.469	30.1139	19.3218	17.7395	9.27848	8.18511	5.17087	4.51016	2.86796	2.54451	1.02303	0.978531
8.10001	32.4193	31.4676	19.5343	18.4034	9.27567	8.51906	5.01965	4.7101	2.98265	2.62786	1.63641	1.01818
9.10001	33.3165	32.4833	19.5976	18.9059	9.29442	8.77291	5.3154	4.86243	2.885	2.69142	1.34579	1.04843
10.1	34.1575	33.2454	19.8528	19.2862	9.41214	8.96587	5.37711	4.97847	3.23981	2.73989	1.48331	1.07151
11.1	34.3327	33.8171	19.9687	19.574	9.07809	9.11256	5.24661	5.06687	2.70468	2.77685	1.40663	1.08912
12.1	34.5439	34.2461	20.3636	19.7918	9.16393	9.22406	5.26498	5.1342	2.45764	2.80504	1.37508	1.10256
13.1	34.51	34.5679	20.3874	19.9567	9.10208	9.30882	5.41733	5.1855	2.28506	2.82654	1.31115	1.11281
14.1	34.59	34.8094	20.0931	20.0814	9.21224	9.37324	5.09427	5.22458	2.39854	2.84293	1.08442	1.12063
15.1	34.9177	34.9906	20.2489	20.1759	9.20533	9.42221	5.32788	5.25434	2.82582	2.85544	0.880345	1.1266
16.1	34.8843	35.1265	20.0565	20.2474	9.26307	9.45943	5.17474	5.27702	2.92233	2.86497	1.58767	1.13116
17.1	35.1585	35.2285	19.9429	20.3015	9.4441	9.48773	5.05133	5.29429	2.67735	2.87224	1.05392	1.13463
18.1	35.0087	35.305	20.0831	20.3424	9.13247	9.50923	5.23608	5.30745	3.00835	2.87778	1.4304	1.13728
19.1	35.2448	35.3625	20.1374	20.3734	9.10426	9.52558	5.3638	5.31747	2.5785	2.88201	1.26642	1.13931
20.1	35.1047	35.4055	20.1876	20.3968	9.32817	9.538	5.46851	5.32511	2.81713	2.88524	1.32042	1.14085
21.1	35.555	35.4378	19.8964	20.4146	9.5445	9.54745	5.76498	5.33093	3.07849	2.8877	1.20429	1.14203
22.1	35.5216	35.4621	20.1175	20.428	9.77839	9.55463	5.37827	5.33536	2.93265	2.88957	1.23485	1.14293
23.1	35.8121	35.4803	20.4814	20.4382	9.43339	9.56008	5.38528	5.33873	3.23814	2.891	1.2402	1.14361
24.1	35.4501	35.4939	20.2044	20.4459	9.19925	9.56423	5.43024	5.3413	2.73158	2.89209	0.742296	1.14414
25.1	35.4086	35.5042	20.3083	20.4517	9.1955	9.56739	5.31458	5.34326	2.92606	2.89292	1.27381	1.14454
26.1	35.6117	35.5118	20.1161	20.4561	9.53927	9.56978	5.74625	5.34475	3.29949	2.89356	1.32304	1.14484
27.1	35.5966	35.5176	20.2464	20.4594	9.84872	9.5716	5.71814	5.34589	3.08736	2.89404	1.20595	1.14507
28.1	35.477	35.5219	20.1786	20.4619	9.88597	9.57299	5.61459	5.34676	2.7609	2.89441	1.15013	1.14525
29.1	35.2014	35.5252	19.7273	20.4638	9.27785	9.57404	5.52945	5.34742	2.55616	2.89469	1.34125	1.14539
30.1	35.3556	35.5276	19.6386	20.4653	9.75457	9.57484	5.36694	5.34792	2.56351	2.89491	1.01842	1.14549
31.1	35.4788	35.5294	19.9099	20.4664	9.41442	9.57545	5.03217	5.3483	2.47519	2.89507	1.0881	1.14557
32.1	35.7803	35.5308	19.6593	20.4672	9.56261	9.57591	5.17825	5.34859	2.1956	2.8952	0.472868	1.14563
33.1	35.3441	35.5318	19.6058	20.4678	9.43459	9.57626	4.83099	5.34881	2.56376	2.89529	1.0826	1.14567
34.1	35.6833	35.5326	19.9036	20.4683	9.78074	9.57653	5.50211	5.34898	2.64065	2.89536	1.31904	1.14571
35.1	35.7429	35.5332	20.0603	20.4687	9.64201	9.57673	5.37515	5.34911	2.47957	2.89542	0.594492	1.14574
36.1	35.7369	35.5336	19.7032	20.4689	9.24389	9.57689	4.87399	5.34921	2.3474	2.89546	0.717631	1.14576
37.1	35.5777	35.5339	19.9697	20.4691	9.34395	9.577	5.19937	5.34929	2.50533	2.89549	1.03277	1.14577
38.1	35.8097	35.5342	19.8036	20.4693	9.63692	9.57709	5.13257	5.34934	2.68778	2.89552	1.08433	1.14578
39.1	36.038	35.5344	19.8859	20.4694	9.62058	9.57716	5.33493	5.34939	2.53851	2.89554	0.883676	1.14579
40.1	36.0536	35.5345	19.8669	20.4695	9.7788	9.57721	5.16537	5.34942	2.2598	2.89555	0.950276	1.1458
41.1	35.6348	35.5346	19.8222	20.4696	9.64615	9.57725	4.9935	5.34944	2.58764	2.89556	0.826119	1.14581
42.1	35.9595	35.5347	19.7634	20.4696	9.43271	9.57728	4.85367	5.34946	2.62856	2.89557	0.926469	1.14581
43.1	36.0479	35.5347	20.2161	20.4697	9.11598	9.5773	5.04782	5.34948	2.84083	2.89558	0.930298	1.14581
44.1	35.7458	35.5348	20.049	20.4697	9.33834	9.57732	5.20288	5.34949	2.92145	2.89558	0.754404	1.14581
45.1	35.9866	35.5348	20.2857	20.4697	9.73006	9.57733	4.57944	5.3495	2.69667	2.89558	1.13145	1.14582
46.1	36.1429	35.5348	20.4288	20.4697	9.40411	9.57734	4.98453	5.3495	2.94655	2.89559	1.23686	1.14582
47.1	36.1286	35.5348	20.5169	20.4697	9.57464	9.57735	5.01147	5.34951	3.09839	2.89559	1.40245	1.14582
48.1	36.2699	35.5349	20.4933	20.4698	9.92676	9.57736	5.03375	5.34951	3.12077	2.89559	1.46071	1.14582
49.1	35.7	35.5349	20.7374	20.4698	9.77621	9.57736	5.32083	5.34952	3.09467	2.89559	0.879624	1.14582
50.1	35.8559	35.5349	20.582	20.4698	9.56292	9.57736	4.85797	5.34952	3.0396	2.89559	1.14955	1.14582
51.1	35.7891	35.5349	20.8771	20.4698	9.56878	9.57737	5.19427	5.34952	2.68901	2.89559	0.783727	1.14582
52.1	35.5696	35.5349	20.6683	20.4698	9.73012	9.57737	4.97125	5.34952	3.17712	2.89559	0.796017	1.14582
53.1	36.0639	35.5349	21.0735	20.4698	9.44934	9.57737	5.19467	5.34952	3.20752	2.89559	0.697288	1.14582
54.1	35.6933	35.5349	20.9433	20.4698	9.64411	9.57737	4.54898	5.34952	3.15197	2.89559	0.951593	1.14582
55.1	36.0562	35.5349	21.3495	20.4698	9.84551	9.57737	5.05835	5.34952	3.27584	2.89559	0.892332	1.14582
56.1	36.0943	35.5349	21.0812	20.4698	9.50654	9.57737	5.5271	5.34952	3.42172	2.8956	0.828996	1.14582
57.1	35.6821	35.5349	21.5913	20.4698	9.57347	9.57737	5.35291	5.34952	3.28767	2.8956	0.678054	1.14582
58.1	35.9164	35.5349	21.454	20.4698	9.40862	9.57737	5.41226	5.34952	3.13706	2.8956	0.658299	1.14582
59.1	35.5136	35.5349	20.3745	20.4698	8.5986	9.57737	5.60443	5.34952	2.98362	2.8956	1.07236	1.14582
60.1	35.8049	35.5349	21.646	19.2286	10.8564	9.50682	5.28296	5.34952	2.88591	2.34128	0.253838	1.11135
61.1	37.8093	30.8717	19.0488	14.6802	10.524	7.25804	4.93686	4.30111	2.44109	1.78747	0.66112	0.848467
62.1	31.4374	23.5692	12.4763	11.2077	7.08902	5.54119	2.62866	3.28371	1.67831	1.36465	0.147478	0.647767
63.1	24.0275	17.994	8.70404	8.55657	5.11239	4.23045	1.40366	2.50696	0.82192	1.04185	-0.0172919	0.494525
64.1	17.7319	13.7376	5.86908	6.53256	3.61108	3.22977	0.863831	1.91396	0.892518	0.795408	-0.325529	0.377536
65.1	13.2088	10.4881	4.28119	4.98732	2.71575	2.46578	0.666962	1.46122	0.551887	0.607259	-0.179032	0.288223
66.1	9.64625	8.00719	3.364	3.8076	2.24248	1.88252	0.731415	1.11558	0.648276	0.4636	-0.287417	0.220038
67.1	6.98897	6.11313	2.65092	2.90693	1.86129	1.43722	0.516174	0.851695	0.916998	0.353927	0.0256006	0.167984
68.1	5.51646	4.66711	2.06458	2.21932	1.35824	1.09725	0.540405	0.650231	0.507368	0.270199	-0.681919	0.128244
69.1	3.68927	3.56313	1.59134	1.69435	1.62238	0.837704	0.107178	0.496407	0.423342	0.206278	-0.64117	0.0979057
70.1	3.31145	2.72029	1.813	1.29356	1.52998	0.63955	0.129822	0.378972	0.391051	0.157479	-0.174334	0.0747443
71.1	2.95723	2.07682	1.48917	0.987577	1.4462	0.488252	0.192322	0.289319	0.658307	0.120225	-0.115576	0.0570621
72.1	2.46309	1.58556	1.64542	0.753971	1.70872	0.372747	0.209503	0.220875	0.41261	0.0917831	-0.481604	0.043563
73.1	2.29474	1.21051	1.66907	0.575624	1.11263	0.284567	0.213043	0.168623	0.39249	0.0700701	-0.118523	0.0332573
74.1	1.62231	0.924169	1.34877	0.439449	1.27467	0.217247	-0.0377502	0.128732	0.637281	0.0534937	-0.260213	0.0253897
75.1	1.7099	0.705562	1.36147	0.335489	1.63895	0.165853	0.0646057	0.0982782	0.725052	0.0408388	-0.38527	0.0193833
76.1	1.6717	0.538666	1.53021	0.256123	0.78919	0.126618	-0.0377502	0.0750286	0.829021	0.0311776	-0.252693	0.0147978
77.1	1.66076	0.411234	1.46457	0.195532	1.46654	0.0966638	0.325928	0.0572792	0.754421	0.0238019	-0.00385	0.0112971
78.1	1.43092	0.313949	1.44757	0.149275	1.49341	0.0737961	0.00836	0.0437287	0.583352	0.0181711	-0.3907	0.00862
79.1	1.13741	0.239678	1.45421	0.113961	1.29099	0.0563383	-0.301819	0.0333839	0.523837	0.0138724	-0.0515533	0.00658
80.1	1.89552	0.182978	1.07452	0.0870018	1.20794	0.0430104	0.26889	0.0254863	0.460068	0.0105906	0.0139167	0.00503
81.1	1.34512	0.139691	1.03976	0.0664199	1.57785	0.0328355	0.0516968	0.019457	0.632721	0.00809	-0.266937	0.00384
82.1	1.08357	0.106645	0.566132	0.050707	1.05489	0.0250676	0.0821838	0.0148541	0.808488	0.00617	-0.242613	0.00293
83.1	1.35968	0.0814158	0.579041	0.0387113	1.27576	0.0191374	-0.173279	0.0113401	0.550967	0.00471	0.0329941	0.00224
84.1	1.4013	0.0621553	0.821991	0.0295534	1.43037	0.0146101	0.039978	0.00866	0.537132	0.0036	-0.146592	0.00171
85.1	1.31929	0.0474513	0.910477	0.022562	1.61787	0.0111538	-0.0916443	0.00661	0.821716	0.00275	0.0602566	0.0013
86.1	1.49951	0.0362258	1.14076	0.0172245	1.83746	0.00852	0.226715	0.00505	0.652939	0.0021	0.156846	0.000995
87.1	1.26531	0.0276559	1.4306	0.0131497	1.74615	0.0065	0.268127	0.00385	0.378862	0.0016	0.0969874	0.00076
88.1	1.02324	0.0211134	1.38235	0.0100389	1.51653	0.00496	0.328674	0.00294	0.334673	0.00122	-0.0712554	0.00058
89.1	1.23545	0.0161186	1.25539	0.00766	1.64295	0.00379	0.417328	0.00225	0.299608	0.000933	-0.102733	0.000443
90.1	0.906301	0.0123055	1.20343	0.00585	1.45513	0.00289	0.241943	0.00171	0.42397	0.000712	0.316324	0.000338
91.1	1.54339	0.00939	1.12474	0.00447	1.72308	0.00221	0.565765	0.00131	0.227309	0.000544	-0.200641	0.000258
92.1	1.23139	0.00717	1.21165	0.00341	1.52059	0.00169	0.378296	0.000999	0.441245	0.000415	0.104765	0.000197
93.1	1.05717	0.00548	0.922012	0.0026	1.5616	0.00129	0.210297	0.000763	0.838707	0.000317	0.26474	0.00015
94.1	1.21145	0.00418	0.865952	0.00199	1.50418	0.000983	0.379456	0.000582	0.533032	0.000242	0.19227	0.000115
95.1	1.01146	0.00319	1.05208	0.00152	1.57214	0.00075	0.21225	0.000444	0.418765	0.000185	-0.229045	8.77e-05
96.1	0.809494	0.00244	1.01633	0.00116	1.31358	0.000573	-0.126434	0.000339	0.706101	0.000141	0.11377	6.69e-05
97.1	0.853884	0.00186	1.35091	0.000884	1.71933	0.000437	0.021637	0.000259	0.834246	0.000108	0.330037	5.11e-05
98.1	1.20567	0.00142	1.28683	0.000675	1.81222	0.000334	0.45755	0.000198	0.65245	8.22e-05	-0.297243	3.9e-05
99.1	1.02075	0.00108	0.940567	0.000515	1.95006	0.000255	0.313812	0.000151	0.700939	6.27e-05	-0.00045	2.98e-05
100.1	0.920913	0.000828	1.172	0.000393	1.49544	0.000195	0.0966492	0.000115	0.327071	4.79e-05	0.28131	2.27e-05
101.1	0.889993	0.000632	1.15617	0.0003	1.77608	0.000149	0.24118	8.8e-05	0.270563	3.66e-05	0.0832854	1.74e-05
102.1	0.862566	0.000482	1.30734	0.000229	1.5227	0.000113	0.475555	6.72e-05	0.613024	2.79e-05	0.110843	1.32e-05
103.1	0.811133	0.000368	0.733917	0.000175	1.74935	8.66e-05	-0.0178223	5.13e-05	0.185065	2.13e-05	-0.275164	1.01e-05
104.1	1.0081	0.000281	0.950302	0.000134	1.65348	6.61e-05	0.200531	3.92e-05	0.153501	1.63e-05	-0.216787	7.72e-06
105.1	0.917387	0.000215	1.20364	0.000102	1.88451	5.04e-05	0.0751343	2.99e-05	0.363798	1.24e-05	0.0215416	5.9e-06
106.1	1.05083	0.000164	1.08527	7.79e-05	1.84846	3.85e-05	0.488831	2.28e-05	0.287435	9.48e-06	-0.155752	4.5e-06
107.1	1.00988	0.000125	0.662415	5.95e-05	1.40535	2.94e-05	0.27475	1.74e-05	0.106101	7.24e-06	-0.57219	3.44e-06
108.1	1.09608	9.55e-05	0.8181	4.54e-05	1.45253	2.24e-05	0.0911865	1.33e-05	0.235802	5.53e-06	-0.0840149	2.62e-06
109.1	0.944099	7.29e-05	1.26965	3.47e-05	1.48223	1.71e-05	0.126709	1.02e-05	0.549477	4.22e-06	0.160141	2e-06
110.1	1.13608	5.57e-05	1.13979	2.65e-05	2.09636	1.31e-05	0.235321	7.75e-06	0.301414	3.22e-06	-0.131166	1.53e-06
111.1	1.37559	4.25e-05	1.05911	2.02e-05	1.50013	9.99e-06	0.0345154	5.92e-06	0.570415	2.46e-06	-0.135508	1.17e-06
112.1	0.963165	3.24e-05	0.944656	1.54e-05	1.09332	7.62e-06	0.343109	4.52e-06	0.19316	1.88e-06	-0.202531	8.91e-07
113.1	0.910219	2.48e-05	0.903839	1.18e-05	1.43521	5.82e-06	-0.0892944	3.45e-06	0.417727	1.43e-06	-0.0817218	6.8e-07
114.1	0.75284	1.89e-05	0.814957	8.99e-06	1.24284	4.44e-06	0.186462	2.63e-06	0.239458	1.09e-06	-0.214183	5.19e-07
115.1	0.702619	1.44e-05	0.84581	6.86e-06	0.995276	3.39e-06	0.0489502	2.01e-06	0.374388	8.35e-07	-0.0165904	3.96e-07
116.1	1.0716	1.1e-05	1.03975	5.24e-06	1.24207	2.59e-06	-0.0568848	1.53e-06	0.342028	6.38e-07	-0.0131935	3.03e-07
117.1	0.877307	8.41e-06	0.778229	4e-06	1.09396	1.98e-06	0.225525	1.17e-06	0.629168	4.87e-07	-0.268397	2.31e-07
118.1	1.06755	6.42e-06	0.878632	3.05e-06	1.40803	1.51e-06	0.169281	8.94e-07	0.615521	3.72e-07	-0.108619	1.76e-07
119.1	1.16178	4.9e-06	0.9841	2.33e-06	1.55161	1.15e-06	0.1521	6.83e-07	0.620271	2.84e-07	0.117313	1.35e-07
120.1	1.15668	3.74e-06	1.24249	1.78e-06	1.72583	8.8e-07	0.252106	5.21e-07	0.821628	2.17e-07	0.195227	1.03e-07
121.1	1.16589	2.86e-06	1.21437	1.36e-06	1.68197	6.72e-07	0.852081	3.98e-07	0.506999	1.65e-07	0.2367	7.85e-08
122.1	0.738869	2.18e-06	0.918671	1.04e-06	1.59896	5.13e-07	0.193878	3.04e-07	0.289375	1.26e-07	-0.138047	5.99e-08
123.1	0.901215	1.67e-06	0.874741	7.92e-07	1.47348	3.91e-07	-0.0271912	2.32e-07	0.563248	9.64e-08	0.0188751	4.57e-08
124.1	0.901854	1.27e-06	0.983704	6.05e-07	1.72223	2.99e-07	0.310699	1.77e-07	0.309172	7.36e-08	-0.0396449	3.49e-08
125.1	0.78232	9.71e-07	0.984482	4.62e-07	1.68823	2.28e-07	0.220062	1.35e-07	0.379473	5.62e-08	0.040425	2.67e-08
126.1	0.965739	7.41e-07	1.06612	3.52e-07	1.52448	1.74e-07	0.249756	1.03e-07	0.585963	4.29e-08	0.285803	2.04e-08
127.1	1.07263	5.66e-07	0.866119	2.69e-07	1.43887	1.33e-07	0.209503	7.88e-08	0.729952	3.27e-08	0.072635	1.55e-08
128.1	0.83052	4.32e-07	1.58664	2.05e-07	1.63715	1.02e-07	0.113037	6.02e-08	0.647812	2.5e-08	0.377654	1.19e-08
129.1	1.21716	3.3e-07	1.73001	1.57e-07	1.67441	7.75e-08	0.0841064	4.59e-08	0.352416	1.91e-08	0.351317	9.06e-09
130.1	0.948555	2.52e-07	1.35912	1.2e-07	1.83075	5.92e-08	0.462646	3.51e-08	0.233605	1.46e-08	-0.429809	6.91e-09
131.1	0.705813	1.92e-07	0.767303	9.14e-08	1.32286	4.52e-08	-0.209229	2.68e-08	0.519412	1.11e-08	-0.225031	5.28e-09
132.1	0.598727	1.47e-07	0.610672	6.98e-08	1.46832	3.45e-08	-0.468201	2.04e-08	0.424426	8.49e-09	-0.0642498	4.03e-09
133.1	0.762955	1.12e-07	0.864777	5.33e-08	1.2098	2.63e-08	0.0282898	1.56e-08	0.209519	6.48e-09	-0.220001	3.08e-09
134.1	0.483653	8.55e-08	0.806946	4.07e-08	1.43206	2.01e-08	-0.268616	1.19e-08	0.39271	4.95e-09	-0.0500899	2.35e-09
135.1	1.1095	6.53e-08	1.13742	3.1e-08	1.39482	1.53e-08	-0.176819	9.09e-09	0.274452	3.78e-09	-0.0975505	1.79e-09
136.1	0.993564	4.98e-08	0.766144	2.37e-08	1.27278	1.17e-08	0.11499	6.94e-09	0.340366	2.88e-09	-0.596826	1.37e-09
137.1	0.402399	3.8e-08	0.877472	1.81e-08	1.43092	8.94e-09	-0.0197754	5.3e-09	0.198786	2.2e-09	-0.287365	1.05e-09
138.1	0.597858	2.9e-08	0.455383	1.38e-08	1.21029	6.83e-09	-0.0143127	4.05e-09	0.480396	1.68e-09	-0.572015	7.98e-10
139.1	0.452163	2.22e-08	0.532166	1.05e-08	1.07003	5.21e-09	0.0767212	3.09e-09	0.393478	1.28e-09	-0.851136	6.09e-10
140.1	0.226316	1.69e-08	0.230789	8.05e-09	1.44365	3.98e-09	-0.2565	2.36e-09	0.440077	9.8e-10	-0.360463	4.65e-10
141.1	0.47779	1.29e-08	0.656174	6.14e-09	1.28209	3.04e-09	-0.0686035	1.8e-09	0.66851	7.48e-10	-0.259431	3.55e-10
142.1	0.71562	9.87e-09	0.973557	4.69e-09	1.57716	2.32e-09	0.529449	1.37e-09	0.664732	5.71e-10	-0.0168338	2.71e-10
143.1	0.833787	7.53e-09	0.780182	3.58e-09	1.77355	1.77e-09	0.187256	1.05e-09	0.659074	4.36e-10	-0.344878	2.07e-10
144.1	0.636068	5.75e-09	0.578049	2.73e-09	1.81198	1.35e-09	-0.0318909	8.01e-10	0.842413	3.33e-10	-0.217503	1.58e-10
145.1	1.17574	4.39e-09	0.885284	2.09e-09	2.06465	1.03e-09	0.0469971	6.11e-10	1.09246	2.54e-10	-0.319166	1.21e-10
146.1	0.891833	3.35e-09	0.711456	1.59e-09	1.4848	7.88e-10	0.217712	4.67e-10	0.752673	1.94e-10	-0.290125	9.21e-11
147.1	0.519951	2.56e-09	0.616135	1.22e-09	1.57856	6.01e-10	0.128662	3.56e-10	0.792153	1.48e-10	-0.19049	7.03e-11
148.1	0.670278	1.95e-09	0.711838	9.29e-10	1.57675	4.59e-10	-0.13031	2.72e-10	0.749089	1.13e-10	-0.235204	5.37e-11
149.1	0.764793	1.49e-09	0.921204	7.09e-10	1.75099	3.51e-10	-0.00455	2.08e-10	0.811211	8.63e-11	-0.341843	4.1e-11
150.1	0.627794	1.14e-09	0.756378	5.41e-10	1.29067	2.68e-10	-0.101013	1.59e-10	0.348772	6.59e-11	-0.307308	3.13e-11
151.1	1.05755	8.69e-10	0.788605	4.13e-10	1.59521	2.04e-10	-0.313141	1.21e-10	1.0397	5.03e-11	-0.129197	2.39e-11
152.1	1.366	6.63e-10	1.15285	3.15e-10	1.91583	1.56e-10	0.237274	9.24e-11	0.635817	3.84e-11	0.101118	1.82e-11
153.1	1.10918	5.07e-10	0.762024	2.41e-10	1.39543	1.19e-10	0.105225	7.06e-11	0.523337	2.93e-11	-0.163042	1.39e-11
154.1	0.798234	3.87e-10	0.565948	1.84e-10	1.93646	9.09e-11	0.100128	5.39e-11	0.696793	2.24e-11	-0.67517	1.06e-11
155.1	0.814749	2.95e-10	0.981949	1.4e-10	1.7117	6.94e-11	-0.154541	4.11e-11	0.897649	1.71e-11	-0.117558	8.11e-12
156.1	0.750277	2.25e-10	0.369278	1.07e-10	1.59175	5.3e-11	0.215393	3.14e-11	0.402545	1.3e-11	-0.452525	6.19e-12
157.1	0.736533	1.72e-10	0.623749	8.18e-11	1.61889	4.04e-11	0.152893	2.4e-11	0.583121	9.96e-12	-0.579424	4.73e-12
158.1	0.871633	1.31e-10	0.4431	6.25e-11	1.47216	3.09e-11	0.379059	1.83e-11	0.634404	7.6e-12	-0.4419	3.61e-12
159.1	0.84379	1e-10	0.58255	4.77e-11	1.77622	2.36e-11	0.483734	1.4e-11	0.112039	5.8e-12	-0.201459	2.75e-12
160.1	0.683954	7.66e-11	0.378815	3.64e-11	1.68886	1.8e-11	0.0802002	1.07e-11	0.440302	4.43e-12	-0.327953	2.1e-12
161.1	0.769745	5.84e-11	0.618469	2.78e-11	1.90988	1.37e-11	0.305237	8.14e-12	0.550507	3.38e-12	-0.422211	1.61e-12
162.1	0.54006	4.46e-11	0.341736	2.12e-11	1.25404	1.05e-11	0.373596	6.21e-12	-0.0235387	2.58e-12	-0.463429	1.23e-12
163.1	0.322332	3.41e-11	0.305389	1.62e-11	1.69379	8.01e-12	0.0259399	4.74e-12	0.415777	1.97e-12	-0.477803	9.36e-13
164.1	0.816143	2.6e-11	0.714386	1.24e-11	1.66514	6.11e-12	0.282166	3.62e-12	0.73695	1.51e-12	-0.0589057	7.14e-13
165.1	0.845675	1.99e-11	0.932358	9.44e-12	2.01935	4.67e-12	0.204834	2.77e-12	0.539538	1.15e-12	-0.0631206	5.45e-13
166.1	0.97623	1.52e-11	0.904221	7.21e-12	2.09731	3.56e-12	0.580231	2.11e-12	0.497424	8.77e-13	-0.298501	4.16e-13
167.1	1.10179	1.16e-11	0.812622	5.5e-12	1.84778	2.72e-12	0.168915	1.61e-12	0.611828	6.7e-13	-0.370643	3.18e-13
168.1	0.865681	8.83e-12	0.733124	4.2e-12	1.83285	2.08e-12	0.351318	1.23e-12	0.570088	5.11e-13	-0.157493	2.43e-13
169.1	0.929128	6.74e-12	0.83255	3.21e-12	1.83645	1.59e-12	0.267731	9.39e-13	0.780568	3.9e-13	-0.0648098	1.85e-13
170.1	1.15856	5.15e-12	0.841339	2.45e-12	1.86311	1.21e-12	0.347412	7.17e-13	0.752039	2.98e-13	0.124379	1.41e-13
171.1	1.53851	3.93e-12	0.930206	1.87e-12	1.39505	9.24e-13	0.259918	5.47e-13	0.63528	2.28e-13	-0.496439	1.08e-13
172.1	0.637795	3e-12	0.533508	1.43e-12	1.38201	7.05e-13	0.15094	4.18e-13	0.559364	1.74e-13	-0.210556	8.24e-14
173.1	0.862004	2.29e-12	0.821976	1.09e-12	1.47261	5.38e-13	0.0141907	3.19e-13	0.812672	1.33e-13	-0.161933	6.29e-14
174.1	0.751762	1.75e-12	0.571991	8.32e-13	1.28331	4.11e-13	0.295837	2.44e-13	0.679404	1.01e-13	-0.153093	4.8e-14
175.1	0.557856	1.34e-12	0.425308	6.35e-13	1.63014	3.14e-13	-0.339691	1.86e-13	0.699778	7.73e-14	-0.422327	3.67e-14
176.1	0.706	1.02e-12	0.297012	4.85e-13	1.36788	2.4e-13	-0.331879	1.42e-13	0.721121	5.9e-14	-0.468844	2.8e-14
177.1	0.603099	7.78e-13	0.285873	3.7e-13	1.39081	1.83e-13	-0.111969	1.08e-13	0.508266	4.5e-14	-0.382653	2.14e-14
178.1	0.873574	5.94e-13	0.714569	2.82e-13	1.21709	1.4e-13	-0.234619	8.27e-14	0.64808	3.44e-14	-0.203627	1.63e-14
179.1	0.903565	4.54e-13	0.740753	2.16e-13	1.44809	1.07e-13	-0.334595	6.32e-14	0.425751	2.63e-14	0.0450446	1.25e-14
180.1	0.8159	3.46e-13	0.575912	1.65e-13	1.37105	8.14e-14	0.0939026	4.82e-14	0.397855	2e-14	-0.686147	9.51e-15
181.1	0.478954	2.64e-13	0.639771	1.26e-13	1.57036	6.21e-14	-0.302979	3.68e-14	0.379833	1.53e-14	-0.533272	7.26e-15
182.1	0.821698	2.02e-13	0.912811	9.6e-14	1.46729	4.74e-14	0.189972	2.81e-14	0.62373	1.17e-14	-0.466956	5.54e-15
183.1	1.21465	1.54e-13	0.714386	7.33e-14	1.48956	3.62e-14	-0.281097	2.15e-14	0.463184	8.92e-15	-0.461876	4.23e-15
184.1	0.854658	1.18e-13	0.730408	5.59e-14	1.41465	2.76e-14	0.325928	1.64e-14	0.67079	6.81e-15	-0.176395	3.23e-15
185.1	0.989658	8.98e-14	1.38763	4.27e-14	1.69348	2.11e-14	0.0310059	1.25e-14	0.716526	5.2e-15	0.0426397	2.47e-15
186.1	1.24177	6.85e-14	1.29094	3.26e-14	1.76659	1.61e-14	0.217346	9.55e-15	0.684814	3.97e-15	-0.297502	1.88e-15
187.1	1.0242	5.23e-14	1.31729	2.49e-14	1.72676	1.23e-14	0.134125	7.29e-15	0.580746	3.03e-15	-0.00159	1.44e-15
188.1	1.38943	4e-14	1.28763	1.9e-14	1.52208	9.39e-15	0.272034	5.56e-15	0.388938	2.31e-15	-0.150408	1.1e-15
189.1	1.40242	3.05e-14	1.01224	1.45e-14	1.55747	7.17e-15	-0.289673	4.25e-15	0.175334	1.77e-15	-0.408487	8.38e-16
190.1	1.05638	2.33e-14	1.14095	1.11e-14	1.69794	5.47e-15	-0.179932	3.24e-15	0.402555	1.35e-15	-0.175709	6.4e-16
191.1	1.20272	1.78e-14	0.827271	8.45e-15	1.57287	4.18e-15	0.214203	2.48e-15	0.389152	1.03e-15	-0.0115527	4.88e-16
192.1	1.52527	1.36e-14	0.670059	6.45e-15	1.68436	3.19e-15	-0.22641	1.89e-15	0.432608	7.86e-16	-0.59354	3.73e-16
193.1	1.34537	1.04e-14	0.681976	4.93e-15	1.31021	2.44e-15	-0.594757	1.44e-15	0.154059	6e-16	0.149945	2.85e-16
194.1	1.70067	7.91e-15	0.639969	3.76e-15	1.81365	1.86e-15	0.145081	1.1e-15	0.112304	4.58e-16	-0.210343	2.17e-16
195.1	1.31014	6.04e-15	0.784683	2.87e-15	1.56154	1.42e-15	0.113037	8.41e-16	-0.0444554	3.5e-16	-0.457273	1.66e-16
196.1	1.29934	4.61e-15	0.425323	2.19e-15	1.56279	1.08e-15	0.164185	6.42e-16	0.0705497	2.67e-16	-0.338179	1.27e-16
197.1	1.2117	3.52e-15	0.734116	1.67e-15	1.40527	8.27e-16	-0.172485	4.9e-16	0.0221395	2.04e-16	-0.32036	9.67e-17
198.1	1.1684	2.69e-15	0.668686	1.28e-15	1.45122	6.32e-16	-0.100647	3.74e-16	0.0845209	1.56e-16	-0.743815	7.38e-17
199.1	1.15516	2.05e-15	0.83606	9.75e-16	1.19223	4.82e-16	-0.400238	2.86e-16	-0.00552	1.19e-16	-0.494407	5.63e-17
200.1	1.89912	1.57e-15	0.947006	7.45e-16	1.55192	3.68e-16	0.00952	2.18e-16	0.338466	9.06e-17	-0.795496	4.3e-17
201.1	1.43372	1.2e-15	0.713608	5.68e-16	1.14949	2.81e-16	-0.429932	1.67e-16	-0.0318126	6.92e-17	-0.87257	3.28e-17
202.1	0.836552	9.13e-16	0.441345	4.34e-16	1.25559	2.15e-16	-0.520172	1.27e-16	0.00852	5.28e-17	-0.913811	2.51e-17
203.1	1.41233	6.97e-16	0.566925	3.31e-16	1.52355	1.64e-16	-0.147125	9.71e-17	0.615335	4.03e-17	-0.271039	1.91e-17
204.1	1.50037	5.32e-16	0.716522	2.53e-16	1.71114	1.25e-16	-0.0310974	7.41e-17	0.569037	3.08e-17	-0.16408	1.46e-17
205.1	1.31512	4.06e-16	0.822968	1.93e-16	0.909332	9.55e-17	0.229462	5.66e-17	0.62265	2.35e-17	-0.214844	1.12e-17
206.1	1.33412	3.1e-16	1.17511	1.47e-16	1.18894	7.29e-17	0.377075	4.32e-17	0.366038	1.79e-17	-0.593088	8.52e-18
207.1	0.92919	2.37e-16	0.743866	1.13e-16	1.26716	5.56e-17	-0.0967102	3.3e-17	-0.115457	1.37e-17	-0.715838	6.5e-18
208.1	1.01136	1.81e-16	0.814377	8.59e-17	1.35433	4.25e-17	-0.617065	2.52e-17	0.250544	1.05e-17	-0.464136	4.96e-18
209.1	1.31677	1.38e-16	1.06712	6.56e-17	1.64825	3.24e-17	0.255615	1.92e-17	0.459058	7.98e-18	-0.44634	3.79e-18
210.1	1.37878	1.05e-16	0.534866	5.01e-17	1.4976	2.48e-17	-0.28894	1.47e-17	0.355659	6.1e-18	-0.595521	2.89e-18
211.1	1.43652	8.04e-17	1.13077	3.82e-17	1.51417	1.89e-17	-0.438141	1.12e-17	0.613586	4.65e-18	-0.341554	2.21e-18
212.1	1.66222	6.14e-17	0.921402	2.92e-17	1.02955	1.44e-17	0.279053	8.55e-18	0.313114	3.55e-18	-0.417122	1.69e-18
213.1	1.30871	4.69e-17	0.607544	2.23e-17	1.38934	1.1e-17	-0.584625	6.53e-18	0.576591	2.71e-18	-0.426653	1.29e-18
214.1	1.66311	3.58e-17	0.847198	1.7e-17	1.61148	8.41e-18	-0.18811	4.98e-18	0.562429	2.07e-18	-0.25054	9.83e-19
215.1	1.41912	2.73e-17	0.589767	1.3e-17	1.54005	6.42e-18	0.0993652	3.8e-18	0.297338	1.58e-18	-0.361973	7.5e-19
216.1	1.15551	2.08e-17	0.293686	9.91e-18	1.25161	4.9e-18	-0.210785	2.9e-18	0.625553	1.21e-18	-0.665292	5.73e-19
217.1	1.3803	1.59e-17	0.904816	7.57e-18	1.39036	3.74e-18	-0.283447	2.22e-18	0.72475	9.21e-19	0.218421	4.37e-19
218.1	1.85155	1.22e-17	0.811264	5.78e-18	1.83184	2.86e-18	0.580231	1.69e-18	0.468809	7.03e-19	-0.233051	3.34e-19
219.1	1.10443	9.28e-18	0.670029	4.41e-18	1.58737	2.18e-18	0.048584	1.29e-18	0.506667	5.37e-19	-0.391131	2.55e-19
220.1	1.2866	7.08e-18	0.678635	3.37e-18	1.48317	1.66e-18	-0.0065	9.86e-19	0.709555	4.1e-19	-0.429508	1.95e-19
221.1	1.19763	5.41e-18	0.545227	2.57e-18	1.87131	1.27e-18	-0.0455627	7.53e-19	0.529756	3.13e-19	-0.534605	1.49e-19
222.1	1.01669	4.13e-18	0.539597	1.96e-18	1.59569	9.7e-19	-0.178741	5.75e-19	0.673625	2.39e-19	-0.10876	1.13e-19
223.1	1.22498	3.15e-18	1.0349	1.5e-18	1.4791	7.41e-19	-0.311951	4.39e-19	0.603013	1.82e-19	-0.0355968	8.66e-20
224.1	1.42098	2.41e-18	0.612228	1.14e-18	1.9449	5.66e-19	0.00443	3.35e-19	1.09004	1.39e-19	-0.339657	6.61e-20
225.1	1.36379	1.84e-18	0.796402	8.73e-19	1.92607	4.32e-19	-0.0682068	2.56e-19	0.867806	1.06e-19	-0.115935	5.05e-20
226.1	1.49802	1.4e-18	0.561829	6.67e-19	1.72441	3.3e-19	-0.151031	1.95e-19	0.369787	8.12e-20	-0.456684	3.85e-20
227.1	0.887635	1.07e-18	0.835098	5.09e-19	1.84363	2.52e-19	-0.0330505	1.49e-19	0.339676	6.2e-20	0.160233	2.94e-20
228.1	1.43318	8.17e-19	0.884125	3.89e-19	2.10098	1.92e-19	-0.113525	1.14e-19	0.774491	4.73e-20	-0.26605	2.25e-20
229.1	1.28639	6.24e-19	0.95813	2.97e-19	1.51371	1.47e-19	-0.0404663	8.69e-20	-0.118978	3.61e-20	-0.812174	1.71e-20
230.1	1.21918	4.76e-19	0.313019	2.26e-19	1.72466	1.12e-19	-0.28775	6.63e-20	0.085487	2.76e-20	-0.62761	1.31e-20
231.1	1.27653	3.64e-19	0.89856	1.73e-19	1.70957	8.55e-20	-0.157684	5.06e-20	0.108076	2.1e-20	-0.396915	9.99e-21
232.1	1.45114	2.78e-19	0.571411	1.32e-19	1.93497	6.53e-20	-0.0900879	3.87e-20	-0.0878002	1.61e-20	-0.557253	7.63e-21
233.1	1.3977	2.12e-19	0.705994	1.01e-19	1.57584	4.98e-20	-0.0463257	2.95e-20	-0.0152902	1.23e-20	-0.71747	5.82e-21
234.1	1.35788	1.62e-19	0.806183	7.69e-20	1.59535	3.8e-20	-0.209229	2.25e-20	0.0462305	9.36e-21	-0.171577	4.44e-21
235.1	1.20552	1.24e-19	0.895615	5.87e-20	1.27933	2.9e-20	0.00482	1.72e-20	-0.0303069	7.15e-21	-0.197714	3.39e-21
236.1	1.1739	9.43e-20	0.667908	4.48e-20	1.59575	2.22e-20	-0.267426	1.31e-20	0.338049	5.46e-21	-0.528979	2.59e-21
237.1	1.49763	7.2e-20	1.12628	3.42e-20	1.79278	1.69e-20	-0.426025	1e-20	0.645579	4.17e-21	-0.169933	1.98e-21
238.1	1.21225	5.5e-20	0.917496	2.61e-20	1.65886	1.29e-20	0.418915	7.66e-21	0.17171	3.18e-21	-0.246012	1.51e-21
239.1	0.974736	4.2e-20	0.950912	1.99e-20	1.4952	9.86e-21	0.0509338	5.84e-21	0.487538	2.43e-21	-0.721229	1.15e-21
240.1	0.602383	3.2e-20	0.863998	1.52e-20	1.57506	7.53e-21	-0.195557	4.46e-21	0.35249	1.85e-21	-0.27468	8.8e-22
241.1	1.01778	2.45e-20	1.14017	1.16e-20	1.5431	5.75e-21	-0.0888977	3.41e-21	0.621788	1.42e-21	-0.467727	6.72e-22
242.1	0.756384	1.87e-20	0.993301	8.88e-21	2.01863	4.39e-21	-0.181488	2.6e-21	0.35845	1.08e-21	-0.519047	5.13e-22
243.1	0.901163	1.43e-20	1.22356	6.78e-21	1.80956	3.35e-21	-0.0611877	1.99e-21	0.400659	8.25e-22	-0.377774	3.92e-22
244.1	1.35965	1.09e-20	1.097	5.17e-21	1.92847	2.56e-21	0.318115	1.52e-21	0.204084	6.3e-22	-0.787313	2.99e-22
245.1	0.935507	8.31e-21	0.83078	3.95e-21	1.91192	1.95e-21	-0.0682068	1.16e-21	0.76766	4.81e-22	-0.750599	2.28e-22
246.1	1.31403	6.34e-21	1.09447	3.02e-21	1.88613	1.49e-21	0.177094	8.83e-22	0.651236	3.67e-22	-0.502963	1.74e-22
247.1	1.32473	4.84e-21	0.971985	2.3e-21	1.3874	1.14e-21	0.276703	6.74e-22	0.426199	2.8e-22	-0.709888	1.33e-22
248.1	0.667177	3.7e-21	1.16066	1.76e-21	1.32404	8.69e-22	-0.124451	5.15e-22	0.575274	2.14e-22	-0.595745	1.02e-22
249.1	1.28386	2.82e-21	1.26613	1.34e-21	1.65191	6.63e-22	0.235291	3.93e-22	0.707217	1.63e-22	-0.215433	7.75e-23
250.1	1.16067	2.15e-21	1.04329	1.02e-21	1.59207	5.06e-22	0.313049	3e-22	0.941229	1.25e-22	-0.317874	5.92e-23
251.1	1.40084	1.64e-21	0.942703	7.82e-22	1.55592	3.87e-22	0.516937	2.29e-22	0.448001	9.52e-23	-0.399485	4.52e-23
252.1	0.490607	1.26e-21	0.936447	5.97e-22	1.44786	2.95e-22	-0.0697632	1.75e-22	-0.2259	7.27e-23	-0.546146	3.45e-23
253.1	0.883419	9.58e-22	1.0011	4.56e-22	1.20167	2.25e-22	0.572021	1.34e-22	0.295223	5.55e-23	-0.688058	2.63e-23
254.1	1.17341	7.32e-22	0.814392	3.48e-22	1.48847	1.72e-22	0.145447	1.02e-22	0.224677	4.24e-23	-0.875627	2.01e-23
255.1	0.862547	5.59e-22	0.703644	2.66e-22	1.30864	1.31e-22	-0.420563	7.78e-23	0.217528	3.23e-23	-0.618228	1.53e-23
256.1	1.24169	4.26e-22	0.829208	2.03e-22	1.42106	1e-22	0.134125	5.94e-23	0.0960788	2.47e-23	-0.337093	1.17e-23
257.1	1.11208	3.26e-22	0.73764	1.55e-22	1.5631	7.65e-23	0.0884399	4.53e-23	0.593646	1.88e-23	-0.464868	8.94e-24
258.1	1.2517	2.49e-22	0.935471	1.18e-22	1.26786	5.84e-23	-0.0916443	3.46e-23	0.300637	1.44e-23	-0.42102	6.83e-24
259.1	1.28678	1.9e-22	0.74231	9.02e-23	1.29847	4.46e-23	0.291962	2.64e-23	0.596446	1.1e-23	-0.625284	5.21e-24
260.1	0.99933	1.45e-22	0.60051	6.89e-23	1.36902	3.41e-23	-0.485809	2.02e-23	0.303147	8.38e-24	-0.833326	3.98e-24
261.1	1.1737	1.11e-22	0.516708	5.26e-23	1.71049	2.6e-23	-0.358459	1.54e-23	0.586713	6.4e-24	0.121103	3.04e-24
262.1	1.48799	8.44e-23	0.511063	4.01e-23	1.4065	1.98e-23	0.024353	1.18e-23	0.442996	4.89e-24	-0.518502	2.32e-24
263.1	1.23715	6.45e-23	0.250504	3.06e-23	1.82232	1.52e-23	-0.5737	8.98e-24	0.297616	3.73e-24	-0.310789	1.77e-24
264.1	1.54278	4.92e-23	0.511444	2.34e-23	1.97044	1.16e-23	-0.0279846	6.85e-24	0.383326	2.85e-24	-0.379649	1.35e-24
265.1	1.65091	3.76e-23	0.687637	1.79e-23	1.66122	8.83e-24	0.260315	5.23e-24	0.510175	2.17e-24	-0.393483	1.03e-24
266.1	1.24248	2.87e-23	0.749741	1.36e-23	1.93006	6.74e-24	-0.22406	3.99e-24	0.628723	1.66e-24	-0.262679	7.88e-25
267.1	1.56575	2.19e-23	0.921799	1.04e-23	1.8491	5.15e-24	0.343903	3.05e-24	0.589293	1.27e-24	-0.145221	6.02e-25
268.1	1.61988	1.67e-23	0.596405	7.95e-24	2.13108	3.93e-24	0.101715	2.33e-24	0.609047	9.68e-25	-0.397109	4.59e-25
269.1	1.16507	1.28e-23	0.813416	6.07e-24	2.02005	3e-24	-0.0271912	1.78e-24	0.586061	7.39e-25	-0.0796175	3.51e-25
270.1	1.40208	9.74e-24	0.923386	4.63e-24	2.16004	2.29e-24	0.250946	1.36e-24	0.526791	5.64e-25	-0.115134	2.68e-25
271.1	1.20999	7.44e-24	0.500122	3.54e-24	2.12787	1.75e-24	0.508759	1.04e-24	0.403625	4.3e-25	-0.60074	2.04e-25
272.1	1.46153	5.68e-24	0.916351	2.7e-24	2.12202	1.33e-24	0.00836	7.91e-25	0.203444	3.29e-25	-0.0579555	1.56e-25
273.1	1.15638	4.33e-24	0.666733	2.06e-24	1.77137	1.02e-24	0.157562	6.04e-25	0.392419	2.51e-25	-0.324918	1.19e-25
274.1	1.21904	3.31e-24	0.299149	1.57e-24	1.86755	7.78e-25	0.0263062	4.61e-25	0.30704	1.92e-25	-0.0687352	9.09e-26
275.1	1.34061	2.53e-24	0.31575	1.2e-24	1.56152	5.94e-25	0.231415	3.52e-25	0.17488	1.46e-25	-0.265673	6.94e-26
276.1	1.22082	1.93e-24	0.796417	9.17e-25	2.09207	4.53e-25	0.154816	2.69e-25	0.860773	1.12e-25	-0.159283	5.3e-26
277.1	1.51569	1.47e-24	0.833527	7e-25	1.95981	3.46e-25	0.784912	2.05e-25	0.725137	8.52e-26	-0.234053	4.05e-26
278.1	1.15216	1.12e-24	0.49115	5.35e-25	1.94113	2.64e-25	0.0126343	1.57e-25	0.443845	6.51e-26	-0.503485	3.09e-26
279.1	1.03926	8.58e-25	0.14679	4.08e-25	1.50326	2.02e-25	-0.304535	1.2e-25	-0.139144	4.97e-26	-0.844694	2.36e-26
280.1	1.17777	6.55e-25	0.319855	3.12e-25	2.18676	1.54e-25	-0.352966	9.13e-26	0.250925	3.79e-26	-0.48991	1.8e-26
281.1	1.35894	5e-25	0.388397	2.38e-25	1.7791	1.18e-25	-0.0799561	6.97e-26	0.370568	2.9e-26	-0.640273	1.37e-26
282.1	1.1391	3.82e-25	0.695618	1.82e-25	2.09262	8.98e-26	-0.205322	5.32e-26	0.283358	2.21e-26	-0.377437	1.05e-26
283.1	1.46777	2.92e-25	0.469055	1.39e-25	2.55127	6.85e-26	0.0770874	4.06e-26	0.669037	1.69e-26	-0.0638425	8.01e-27
284.1	1.16464	2.23e-25	0.691315	1.06e-25	2.29034	5.23e-26	-0.0416565	3.1e-26	0.548341	1.29e-26	-0.297026	6.11e-27
285.1	1.64771	1.7e-25	0.607529	8.08e-26	2.16021	3.99e-26	0.0251465	2.37e-26	0.605827	9.83e-27	-0.190491	4.67e-27
286.1	1.68652	1.3e-25	0.794647	6.17e-26	2.14662	3.05e-26	0.219299	1.81e-26	0.521974	7.51e-27	-0.762082	3.56e-27
287.1	1.0939	9.9e-26	0.670242	4.71e-26	1.96162	2.33e-26	-0.220551	1.38e-26	0.168191	5.73e-27	-0.713987	2.72e-27
288.1	1.47397	7.56e-26	0.574936	3.59e-26	2.03739	1.78e-26	-0.164703	1.05e-26	0.432271	4.38e-27	0.00906	2.08e-27
289.1	1.52534	5.77e-26	0.462616	2.74e-26	2.53222	1.36e-26	0.209137	8.04e-27	0.312757	3.34e-27	-0.718023	1.59e-27
290.1	1.1899	4.41e-26	0.556366	2.1e-26	2.12464	1.04e-26	-0.561554	6.14e-27	0.599168	2.55e-27	-0.368223	1.21e-27
291.1	1.33396	3.36e-26	0.708923	1.6e-26	2.2873	7.91e-27	0.0118713	4.69e-27	0.432506	1.95e-27	-0.356882	9.24e-28
292.1	1.0345	2.57e-26	0.521805	1.22e-26	2.36709	6.04e-27	-0.106476	3.58e-27	0.308807	1.49e-27	-1.07024	7.05e-28
293.1	1.05231	1.96e-26	0.714386	9.32e-27	2.08771	4.61e-27	-0.465485	2.73e-27	0.73603	1.13e-27	-0.273637	5.39e-28
294.1	1.59281	1.5e-26	1.09018	7.12e-27	2.30168	3.52e-27	0.398987	2.08e-27	0.452273	8.66e-28	-0.416957	4.11e-28
295.1	1.25834	1.14e-26	1.09447	5.43e-27	2.63038	2.69e-27	0.188049	1.59e-27	0.583036	6.61e-28	-0.296406	3.14e-28
296.1	1.31567	8.72e-27	0.676697	4.15e-27	2.44065	2.05e-27	-0.056488	1.22e-27	0.250328	5.05e-28	-0.330368	2.4e-28
297.1	1.38193	6.66e-27	0.703842	3.17e-27	2.58083	1.57e-27	0.243103	9.28e-28	0.0839724	3.85e-28	-0.732827	1.83e-28
298.1	0.959802	5.08e-27	0.621979	2.42e-27	2.59379	1.2e-27	-0.122131	7.08e-28	0.15307	2.94e-28	-0.684644	1.4e-28
299.1	0.835749	3.88e-27	0.70459	1.85e-27	2.72159	9.12e-28	0.00638	5.41e-28	0.0811716	2.25e-28	-0.158732	1.07e-28
300.1	1.52198	2.96e-27	0.719055	1.41e-27	2.63855	6.97e-28	0.520447	4.13e-28	0.395148	1.72e-28	-0.721027	8.14e-29
301.1	0.730527	2.26e-27	0.683716	1.08e-27	3.1985	5.32e-28	-0.13031	3.15e-28	0.377682	1.31e-28	-0.613166	6.21e-29
302.1	1.16585	1.73e-27	1.05267	8.21e-28	2.65519	4.06e-28	-0.269775	2.41e-28	0.485457	1e-28	-0.256412	4.74e-29
303.1	1.0353	1.32e-27	1.01613	6.27e-28	2.96667	3.1e-28	0.196228	1.84e-28	0.545352	7.63e-29	-0.486063	3.62e-29
304.1	1.30654	1.01e-27	1.03801	4.79e-28	3.25935	2.37e-28	0.219666	1.4e-28	0.743562	5.83e-29	-0.228314	2.77e-29
305.1	1.30084	7.68e-28	1.17178	3.65e-28	3.5641	1.81e-28	0.386475	1.07e-28	1.17083	4.45e-29	-0.145792	2.11e-29
306.1	1.63949	5.87e-28	1.28215	2.79e-28	3.27191	1.38e-28	0.653656	8.17e-29	0.69801	3.4e-29	-0.470207	1.61e-29
307.1	1.21989	4.48e-28	1.0511	2.13e-28	3.25565	1.05e-28	0.603271	6.24e-29	0.714505	2.59e-29	-0.251028	1.23e-29
308.1	1.66675	3.42e-28	1.005	1.63e-28	3.12247	8.04e-29	0.398956	4.76e-29	0.750061	1.98e-29	-0.0982675	9.39e-30
309.1	1.68451	2.61e-28	0.435867	1.24e-28	3.33855	6.14e-29	0.591156	3.64e-29	0.316242	1.51e-29	-0.204628	7.17e-30
310.1	1.32941	1.99e-28	1.07649	9.48e-29	3.42136	4.68e-29	0.330231	2.78e-29	0.861927	1.15e-29	0.232902	5.47e-30
311.1	1.6373	1.52e-28	1.00012	7.23e-29	3.23564	3.58e-29	0.634125	2.12e-29	0.803625	8.81e-30	0.267621	4.18e-30
312.1	1.98387	1.16e-28	1.17491	5.52e-29	3.34723	2.73e-29	0.601318	1.62e-29	0.703122	6.72e-30	0.251962	3.19e-30
313.1	1.38371	8.87e-29	0.996994	4.22e-29	2.87879	2.08e-29	0.585297	1.24e-29	0.412898	5.13e-30	-0.357173	2.44e-30
314.1	1.35622	6.77e-29	0.769257	3.22e-29	2.60958	1.59e-29	-0.0299377	9.43e-30	0.207689	3.92e-30	-0.493404	1.86e-30
315.1	1.40241	5.17e-29	0.801666	2.46e-29	2.81958	1.21e-29	0.21344	7.2e-30	0.406985	2.99e-30	-0.501827	1.42e-30
316.1	1.61097	3.95e-29	0.843094	1.88e-29	3.30709	9.27e-30	0.619659	5.5e-30	0.617909	2.28e-30	-0.709632	1.08e-30
317.1	1.34624	3.01e-29	0.636856	1.43e-29	3.08349	7.08e-30	0.579834	4.2e-30	0.0605771	1.74e-30	-0.528245	8.27e-31
318.1	1.30325	2.3e-29	0.369064	1.09e-29	3.18855	5.41e-30	-0.0299377	3.2e-30	0.0228701	1.33e-30	-0.361624	6.32e-31
319.1	1.59247	1.76e-29	0.794846	8.35e-30	3.15076	4.13e-30	0.432556	2.45e-30	0.458967	1.02e-30	-0.671497	4.82e-31
320.1	1.51888	1.34e-29	0.356186	6.37e-30	3.5452	3.15e-30	0.280212	1.87e-30	0.376801	7.76e-31	-0.0175017	3.68e-31
321.1	1.49808	1.02e-29	0.495438	4.86e-30	3.42739	2.41e-30	0.42865	1.43e-30	0.407002	5.92e-31	-0.368629	2.81e-31
322.1	1.36669	7.81e-30	0.876099	3.71e-30	3.18199	1.84e-30	0.245483	1.09e-30	0.394527	4.52e-31	0.0203153	2.15e-31
323.1	1.62957	5.96e-30	0.595047	2.84e-30	3.1738	1.4e-30	0.135284	8.31e-31	0.320874	3.45e-31	-0.20098	1.64e-31
324.1	1.14192	4.55e-30	0.56633	2.16e-30	3.22878	1.07e-30	0.382965	6.34e-31	0.32992	2.63e-31	-0.149533	1.25e-31
325.1	1.23926	3.48e-30	0.534668	1.65e-30	3.33684	8.17e-31	0.647003	4.84e-31	0.152255	2.01e-31	-0.341578	9.55e-32
326.1	1.51067	2.65e-30	0.475311	1.26e-30	3.28778	6.24e-31	0.197021	3.7e-31	0.260398	1.54e-31	-0.548724	7.29e-32
327.1	1.75498	2.03e-30	0.656952	9.63e-31	3.5269	4.76e-31	0.411102	2.82e-31	0.240998	1.17e-31	-0.349638	5.56e-32
328.1	1.37232	1.55e-30	0.44191	7.35e-31	3.31685	3.64e-31	0.0427246	2.15e-31	0.281214	8.95e-32	-0.213526	4.25e-32
329.1	1.77132	1.18e-30	0.517303	5.61e-31	2.84545	2.78e-31	0.0583496	1.64e-31	-0.0702043	6.83e-32	-0.397611	3.24e-32
330.1	1.4981	9.01e-31	0.83255	4.29e-31	2.9891	2.12e-31	0.0575867	1.26e-31	-0.0691952	5.22e-32	-0.516686	2.48e-32
331.1	1.5255	6.88e-31	0.418655	3.27e-31	3.40612	1.62e-31	-0.211975	9.58e-32	-0.252135	3.98e-32	-0.386639	1.89e-32
332.1	1.6213	5.25e-31	0.428619	2.5e-31	3.32863	1.23e-31	-0.342041	7.32e-32	0.0637765	3.04e-32	-0.440196	1.44e-32
333.1	1.78941	4.01e-31	0.224152	1.91e-31	3.42792	9.43e-32	-0.141266	5.59e-32	-0.22649	2.32e-32	-0.501016	1.1e-32
334.1	1.30928	3.06e-31	0.464188	1.46e-31	3.12263	7.2e-32	-0.323669	4.26e-32	-0.179505	1.77e-32	-0.283372	8.41e-33
335.1	1.6542	2.34e-31	0.612228	1.11e-31	2.91716	5.49e-32	-0.0533752	3.26e-32	-0.086908	1.35e-32	-0.61777	6.42e-33
336.1	1.32272	1.78e-31	0.0592957	8.48e-32	3.17933	4.19e-32	-0.185791	2.49e-32	-0.163518	1.03e-32	-0.491861	4.9e-33
337.1	1.28983	1.36e-31	0.40033	6.48e-32	2.85997	3.2e-32	-0.174072	1.9e-32	0.268441	7.88e-33	-0.154128	3.74e-33
338.1	1.83452	1.04e-31	0.412033	4.94e-32	2.7624	2.44e-32	-0.109985	1.45e-32	-0.17712	6.02e-33	-0.599128	2.86e-33
339.1	1.10333	7.94e-32	0.591522	3.78e-32	3.14387	1.87e-32	-0.259613	1.11e-32	-0.0143445	4.6e-33	-0.285098	2.18e-33
340.1	1.64521	6.06e-32	0.706375	2.88e-32	2.67067	1.42e-32	-0.0455627	8.44e-33	-0.184582	3.51e-33	-0.684183	1.67e-33
341.1	1.39271	4.63e-32	0.418869	2.2e-32	2.771	1.09e-32	0.0693054	6.45e-33	-0.123784	2.68e-33	-0.529017	1.27e-33
342.1	1.03045	3.53e-32	0.589188	1.68e-32	2.92714	8.3e-33	-0.35025	4.92e-33	-0.329425	2.04e-33	-0.341452	9.7e-34
343.1	1.38083	2.7e-32	0.634094	1.28e-32	3.1201	6.34e-33	-0.210815	3.76e-33	0.00104	1.56e-33	-0.709037	7.41e-34
344.1	1.62741	2.06e-32	0.582153	9.79e-33	2.95552	4.84e-33	-0.405701	2.87e-33	-0.18482	1.19e-33	-0.389354	5.66e-34
345.1	1.94723	1.57e-32	0.937805	7.47e-33	3.18301	3.69e-33	-0.565094	2.19e-33	0.0461636	9.1e-34	-0.597492	4.32e-34
346.1	1.50506	1.2e-32	1.00363	5.71e-33	3.17951	2.82e-33	-0.145935	1.67e-33	-0.245829	6.95e-34	-0.507466	3.3e-34
347.1	1.51513	9.16e-33	0.67572	4.36e-33	3.11363	2.15e-33	-0.471313	1.28e-33	0.0402191	5.3e-34	-0.365637	2.52e-34
348.1	1.57975	6.99e-33	1.14464	3.33e-33	3.50668	1.64e-33	-0.283844	9.74e-34	0.366748	4.05e-34	-0.0432224	1.92e-34
349.1	2.04585	5.34e-33	1.41673	2.54e-33	3.83192	1.26e-33	0.048584	7.44e-34	0.510774	3.09e-34	0.350482	1.47e-34
350.1	2.45052	4.08e-33	1.59172	1.94e-33	4.16706	9.58e-34	0.717346	5.68e-34	0.573646	2.36e-34	0.154357	1.12e-34
351.1	2.21488	3.11e-33	1.13002	1.48e-33	3.68522	7.31e-34	0.471619	4.33e-34	0.515009	1.8e-34	-0.185603	8.55e-35
352.1	2.15912	2.38e-33	1.19408	1.13e-33	3.56201	5.58e-34	0.232574	3.31e-34	0.256089	1.38e-34	-0.00774	6.53e-35
353.1	2.15608	1.81e-33	1.01633	8.62e-34	3.30951	4.26e-34	0.238831	2.53e-34	0.158913	1.05e-34	-0.252883	4.98e-35
354.1	1.46637	1.38e-33	0.834885	6.58e-34	3.51154	3.25e-34	-0.00375	1.93e-34	0.0670645	8.01e-35	0.327687	3.8e-35
355.1	1.77787	1.06e-33	0.755798	5.03e-34	3.0995	2.48e-34	0.107178	1.47e-34	-0.100155	6.12e-35	-0.245232	2.9e-35
356.1	1.65577	8.07e-34	0.784698	3.84e-34	3.4273	1.9e-34	-0.181488	1.12e-34	0.0452951	4.67e-35	-0.206651	2.22e-35
357.1	1.30737	6.16e-34	1.09329	2.93e-34	3.43613	1.45e-34	-0.0545654	8.58e-35	0.327424	3.57e-35	-0.133818	1.69e-35
358.1	1.52426	4.7e-34	1.1759	2.24e-34	4.05745	1.11e-34	-0.0354004	6.55e-35	0.570252	2.72e-35	0.21222	1.29e-35
359.1	2.43052	3.59e-34	1.27531	1.71e-34	3.70551	8.44e-35	0.172394	5e-35	0.191551	2.08e-35	0.117492	9.86e-36
360.1	1.8521	2.74e-34	1.32924	1.3e-34	3.78817	6.44e-35	-0.25415	3.82e-35	0.39554	1.59e-35	-0.137432	7.53e-36
361.1	2.02022	2.09e-34	1.15129	9.95e-35	4.04139	4.92e-35	-0.092041	2.92e-35	0.87091	1.21e-35	-0.30449	5.75e-36
362.1	2.00318	1.6e-34	1.10968	7.6e-35	3.8434	3.76e-35	-0.302185	2.23e-35	0.742712	9.25e-36	0.182721	4.39e-36
363.1	1.62395	1.22e-34	1.15871	5.8e-35	4.02098	2.87e-35	0.148193	1.7e-35	0.526984	7.06e-36	0.244412	3.35e-36
364.1	1.63472	9.31e-35	0.967896	4.43e-35	4.07011	2.19e-35	-0.194794	1.3e-35	0.925463	5.39e-36	0.100957	2.56e-36
365.1	1.78631	7.11e-35	1.3013	3.38e-35	4.31897	1.67e-35	0.466553	9.9e-36	1.32138	4.11e-36	0.204283	1.95e-36
366.1	1.45053	5.43e-35	1.29546	2.58e-35	4.29794	1.28e-35	-0.141235	7.56e-36	0.632462	3.14e-36	0.653032	1.49e-36
367.1	1.96506	4.14e-35	1.11966	1.97e-35	4.13256	9.74e-36	0.203278	5.77e-36	0.809088	2.4e-36	0.347302	1.14e-36
368.1	2.03122	3.16e-35	1.11067	1.5e-35	4.18846	7.44e-36	0.226715	4.41e-36	1.02761	1.83e-36	0.35424	8.69e-37
369.1	1.88027	2.41e-35	0.899323	1.15e-35	3.71064	5.68e-36	0.113403	3.36e-36	0.882897	1.4e-36	0.103533	6.63e-37
370.1	1.83295	1.84e-35	1.23822	8.77e-36	4.25147	4.33e-36	0.255219	2.57e-36	1.21665	1.07e-36	0.0903438	5.06e-37
371.1	2.03945	1.41e-35	1.71437	6.69e-36	4.29278	3.31e-36	0.466553	1.96e-36	1.44462	8.15e-37	0.705225	3.87e-37
372.1	1.97019	1.07e-35	1.25423	5.11e-36	3.71911	2.53e-36	0.811066	1.5e-36	0.869136	6.22e-37	-0.26565	2.95e-37
373.1	1.68217	8.2e-36	0.859695	3.9e-36	3.75185	1.93e-36	0.211853	1.14e-36	1.38461	4.75e-37	-0.057341	2.25e-37
374.1	1.54482	6.26e-36	1.18236	2.98e-36	4.03628	1.47e-36	0.412262	8.72e-37	1.31211	3.62e-37	0.208981	1.72e-37
375.1	1.71527	4.78e-36	1.25989	2.27e-36	3.65746	1.12e-36	0.509125	6.66e-37	0.841736	2.77e-37	0.0106503	1.31e-37
376.1	1.63972	3.65e-36	0.850906	1.74e-36	3.72456	8.58e-37	-0.0611877	5.08e-37	1.11267	2.11e-37	0.336134	1e-37
377.1	1.48966	2.79e-36	0.729034	1.32e-36	3.72276	6.55e-37	-0.0838318	3.88e-37	0.98566	1.61e-37	-0.180444	7.65e-38
378.1	1.50996	2.13e-36	0.8013	1.01e-36	3.87081	5e-37	-0.0393066	2.96e-37	0.795816	1.23e-37	-0.0066	5.84e-38
379.1	1.80263	1.62e-36	0.831375	7.72e-37	3.60583	3.82e-37	0.0892029	2.26e-37	0.753298	9.4e-38	0.053333	4.46e-38
380.1	1.68498	1.24e-36	0.753448	5.9e-37	3.75951	2.91e-37	-0.226807	1.73e-37	0.716317	7.18e-38	0.210406	3.41e-38
381.1	1.93676	9.47e-37	1.28723	4.5e-37	3.49496	2.22e-37	0.379059	1.32e-37	0.800343	5.48e-38	0.398172	2.6e-38
382.1	1.90325	7.23e-37	0.666534	3.44e-37	3.75926	1.7e-37	0.470062	1.01e-37	1.00161	4.18e-38	0.34364	1.99e-38
383.1	1.64357	5.52e-37	0.941162	2.62e-37	4.02866	1.3e-37	0.079071	7.68e-38	1.3849	3.19e-38	0.236388	1.52e-38
384.1	2.11037	4.21e-37	1.16049	2e-37	4.08959	9.9e-38	0.222412	5.87e-38	1.28393	2.44e-38	0.403759	1.16e-38
385.1	1.80942	3.22e-37	0.888031	1.53e-37	3.99887	7.56e-38	0.434143	4.48e-38	0.871433	1.86e-38	-0.0139692	8.83e-39
386.1	1.46131	2.45e-37	0.796234	1.17e-37	4.16699	5.77e-38	-0.0932007	3.42e-38	0.890905	1.42e-38	0.375376	6.74e-39
387.1	2.0064	1.87e-37	0.81459	8.91e-38	3.90811	4.4e-38	0.0493774	2.61e-38	0.923863	1.08e-38	0.216699	5.15e-39
388.1	2.26404	1.43e-37	1.05794	6.8e-38	4.09082	3.36e-38	0.261078	1.99e-38	1.13618	8.28e-39	0.187057	3.93e-39
389.1	1.902	1.09e-37	0.87648	5.19e-38	3.91801	2.57e-38	-0.0022	1.52e-38	0.980231	6.32e-39	0.285093	3e-39
390.1	1.72302	8.34e-38	0.625504	3.96e-38	3.87872	1.96e-38	0.0700684	1.16e-38	0.702224	4.83e-39	0.299575	2.29e-39
391.1	1.66231	6.37e-38	0.527466	3.03e-38	3.82823	1.5e-38	-0.202209	8.87e-39	0.796194	3.68e-39	-0.140217	1.75e-39
392.1	1.70902	4.86e-38	0.615738	2.31e-38	4.1231	1.14e-38	-0.343231	6.77e-39	0.411277	2.81e-39	-0.0639353	1.34e-39
393.1	1.51124	3.71e-38	0.605789	1.76e-38	4.08826	8.72e-39	0.0161743	5.17e-39	0.373442	2.15e-39	-0.173419	1.02e-39
394.1	1.62849	2.83e-38	0.685684	1.35e-38	3.7748	6.66e-39	0.113831	3.95e-39	0.319792	1.64e-39	-0.731677	7.78e-40
395.1	1.29622	2.16e-38	0.68605	1.03e-38	3.72409	5.08e-39	-0.143219	3.01e-39	0.232061	1.25e-39	-0.200109	5.94e-40
396.1	1.6892	1.65e-38	0.718689	7.85e-39	3.82372	3.88e-39	-0.196747	2.3e-39	0.594776	9.55e-40	-0.021782	4.53e-40
397.1	1.73288	1.26e-38	0.923767	5.99e-39	3.8313	2.96e-39	0.0583496	1.76e-39	0.359527	7.29e-40	0.0913381	3.46e-40
398.1	1.59426	9.62e-39	0.413193	4.57e-39	3.84129	2.26e-39	0.0192871	1.34e-39	0.759193	5.57e-40	-0.232728	2.64e-40
399.1	1.63623	7.35e-39	0.488602	3.49e-39	3.58395	1.73e-39	-0.273285	1.02e-39	0.398025	4.25e-40	-0.443741	2.02e-40
400.1	1.5253	5.61e-39	0.528458	2.67e-39	3.83668	1.32e-39	-0.0943909	7.81e-40	0.546887	3.25e-40	-0.42031	1.54e-40
401.1	1.33804	4.28e-39	1.06984	2.04e-39	4.06904	1.01e-39	0.102875	5.96e-40	0.851022	2.48e-40	-0.0932888	1.18e-40
402.1	1.6892	3.27e-39	0.87767	1.55e-39	3.7913	7.68e-40	-0.140472	4.55e-40	0.56623	1.89e-40	-0.222596	8.98e-41
403.1	1.52794	2.5e-39	0.697968	1.19e-39	3.89152	5.86e-40	-0.0346375	3.48e-40	0.161633	1.44e-40	-0.413428	6.85e-41
404.1	1.48949	1.9e-39	0.704025	9.06e-40	3.82543	4.48e-40	-0.00455	2.65e-40	0.423008	1.1e-40	-0.280342	5.23e-41
405.1	1.34132	1.45e-39	0.904236	6.91e-40	3.7273	3.42e-40	-0.0115662	2.03e-40	0.719128	8.42e-41	-0.0984567	3.99e-41
406.1	1.74465	1.11e-39	0.781769	5.28e-40	3.87529	2.61e-40	-0.0471191	1.55e-40	0.526207	6.43e-41	-0.399704	3.05e-41
407.1	1.2096	8.48e-40	0.941345	4.03e-40	3.68295	1.99e-40	-0.185394	1.18e-40	0.561252	4.91e-41	0.0151126	2.33e-41
408.1	1.436	6.47e-40	0.853455	3.08e-40	3.66528	1.52e-40	0.209137	9.01e-41	0.474364	3.74e-41	0.0311875	1.78e-41
409.1	1.42176	4.94e-40	0.912247	2.35e-40	3.69098	1.16e-40	0.0731812	6.88e-41	0.51739	2.86e-41	0.147863	1.36e-41
410.1	1.32201	3.77e-40	0.751877	1.79e-40	3.71394	8.86e-41	-0.045929	5.25e-41	0.0838068	2.18e-41	-0.638585	1.04e-41
411.1	1.46232	2.88e-40	0.714386	1.37e-40	3.67785	6.77e-41	-0.693604	4.01e-41	0.440166	1.67e-41	-0.401712	7.91e-42
412.1	1.74685	2.2e-40	1.11069	1.05e-40	3.96975	5.17e-41	-0.0584412	3.06e-41	0.528798	1.27e-41	0.00779	6.04e-42
413.1	2.02068	1.68e-40	1.1552	7.98e-41	3.98068	3.94e-41	-0.0256348	2.34e-41	0.531527	9.71e-42	-0.111369	4.61e-42
414.1	1.63902	1.28e-40	0.808716	6.09e-41	4.34394	3.01e-41	0.0161438	1.78e-41	0.433484	7.41e-42	-0.202766	3.52e-42
415.1	1.56929	9.78e-41	1.02199	4.65e-41	3.86902	2.3e-41	-0.340851	1.36e-41	0.402767	5.66e-42	-0.116905	2.69e-42
416.1	1.64553	7.47e-41	0.55481	3.55e-41	3.88255	1.75e-41	-0.144775	1.04e-41	0.152855	4.32e-42	-0.280442	2.05e-42
417.1	1.62756	5.7e-41	0.578064	2.71e-41	3.74895	1.34e-41	-0.281494	7.94e-42	0.568662	3.3e-42	-0.0564015	1.57e-42
418.1	1.8109	4.35e-41	0.698944	2.07e-41	3.52754	1.02e-41	0.0493774	6.06e-42	0.698719	2.52e-42	-0.126212	1.2e-42
419.1	1.80218	3.32e-41	0.596802	1.58e-41	3.87904	7.81e-42	-0.448273	4.63e-42	1.02492	1.92e-42	0.269421	9.13e-43
420.1	2.1335	2.54e-41	1.09192	1.21e-41	3.83943	5.96e-42	0.0142212	3.53e-42	0.848623	1.47e-42	0.151347	6.97e-43
421.1	1.97458	1.94e-41	1.33743	9.21e-42	3.88769	4.55e-42	0.455597	2.7e-42	0.863341	1.12e-42	0.187254	5.32e-43
422.1	1.81295	1.48e-41	1.06281	7.03e-42	3.79769	3.47e-42	0.0946655	2.06e-42	0.869282	8.56e-43	0.0960173	4.06e-43
423.1	1.85231	1.13e-41	1.0466	5.37e-42	3.98417	2.65e-42	-0.0729065	1.57e-42	1.20418	6.53e-43	0.446836	3.1e-43
424.1	1.9438	8.61e-42	0.850311	4.1e-42	3.95627	2.02e-42	0.461487	1.2e-42	0.986857	4.99e-43	-0.0649219	2.37e-43
425.1	1.99537	6.58e-42	1.31691	3.13e-42	4.18246	1.55e-42	-0.161194	9.16e-43	1.25268	3.81e-43	0.453655	1.81e-43
426.1	2.27928	5.02e-42	1.3597	2.39e-42	4.6045	1.18e-42	0.600159	6.99e-43	1.36138	2.91e-43	0.509527	1.38e-43
427.1	2.34833	3.83e-42	1.46144	1.82e-42	4.35385	9.01e-43	0.521606	5.34e-43	1.08339	2.22e-43	0.126353	1.05e-43
428.1	2.21927	2.93e-42	1.36263	1.39e-42	4.74519	6.88e-43	0.0895996	4.08e-43	1.24104	1.69e-43	0.688152	8.04e-44
429.1	1.86771	2.23e-42	1.49054	1.06e-42	4.47411	5.25e-43	0.115356	3.11e-43	1.10764	1.29e-43	0.406716	6.14e-44
430.1	2.34459	1.71e-42	1.1716	8.11e-43	4.78365	4.01e-43	0.167358	2.38e-43	1.11168	9.87e-44	0.564976	4.69e-44
431.1	2.42374	1.3e-42	1.32356	6.19e-43	4.37186	3.06e-43	-0.160797	1.81e-43	1.19982	7.54e-44	0.432637	3.58e-44
432.1	2.33028	9.94e-43	1.39465	4.73e-43	4.62826	2.34e-43	0.148193	1.38e-43	1.05245	5.75e-44	0.660589	2.73e-44
433.1	2.64287	7.59e-43	0.956772	3.61e-43	4.64881	1.78e-43	0.284515	1.06e-43	1.37052	4.39e-44	0.39044	2.08e-44
434.1	2.21531	5.79e-43	0.844269	2.75e-43	4.59887	1.36e-43	0.309143	8.07e-44	1.19956	3.35e-44	0.341935	1.59e-44
435.1	2.58982	4.42e-43	0.99408	2.1e-43	4.4467	1.04e-43	0.263824	6.16e-44	1.18366	2.56e-44	0.28181	1.22e-44
436.1	2.39333	3.38e-43	0.726883	1.61e-43	4.53146	7.94e-44	0.327515	4.7e-44	1.23367	1.95e-44	0.128283	9.28e-45
437.1	2.45754	2.58e-43	0.326279	1.23e-43	4.44441	6.06e-44	0.638824	3.59e-44	1.23597	1.49e-44	0.145172	7.08e-45
438.1	2.19113	1.97e-43	0.406555	9.36e-44	4.4292	4.63e-44	0.305206	2.74e-44	0.845549	1.14e-44	0.11102	5.41e-45
439.1	2.20835	1.5e-43	0.416336	7.14e-44	4.25928	3.53e-44	0.0267334	2.09e-44	1.08929	8.7e-45	-0.00967	4.13e-45
440.1	1.92474	1.15e-43	0.469254	5.45e-44	3.93623	2.7e-44	0.0247498	1.6e-44	1.13362	6.64e-45	-0.0141818	3.15e-45
441.1	2.08566	8.76e-44	0.754013	4.16e-44	4.56357	2.06e-44	0.279449	1.22e-44	0.882826	5.07e-45	-0.331776	2.41e-45
442.1	1.90576	6.68e-44	0.898758	3.18e-44	4.65504	1.57e-44	0.459137	9.31e-45	1.025	3.87e-45	0.0324153	1.84e-45
443.1	2.101	5.1e-44	0.433319	2.43e-44	4.19193	1.2e-44	0.399353	7.11e-45	1.02901	2.95e-45	0.277006	1.4e-45
444.1	2.55451	3.9e-44	0.811646	1.85e-44	3.95208	9.16e-45	0.357971	5.43e-45	1.19602	2.26e-45	0.317425	1.07e-45
445.1	2.20209	2.97e-44	0.706558	1.41e-44	4.58974	6.99e-45	0.601715	4.14e-45	1.34984	1.72e-45	-0.180393	8.17e-46
446.1	2.11903	2.27e-44	0.991714	1.08e-44	4.33785	5.34e-45	0.478271	3.16e-45	1.45507	1.31e-45	0.0656432	6.24e-46
447.1	2.32816	1.73e-44	1.25989	8.24e-45	4.51488	4.07e-45	0.737244	2.41e-45	1.16947	1e-45	-0.0635579	4.76e-46
448.1	2.07058	1.32e-44	1.14229	6.29e-45	4.35856	3.11e-45	0.693878	1.84e-45	1.05488	7.66e-46	-0.367008	3.64e-46
449.1	1.88458	1.01e-44	0.562225	4.8e-45	4.59073	2.37e-45	0.540771	1.41e-45	0.9798	5.85e-46	0.36527	2.78e-46
450.1	2.10317	7.71e-45	0.737625	3.67e-45	4.68873	1.81e-45	0.432953	1.07e-45	0.931981	4.46e-46	-0.0971437	2.12e-46
451.1	1.87585	5.89e-45	0.436066	2.8e-45	4.12076	1.38e-45	0.332581	8.2e-46	0.784726	3.41e-46	-0.336981	1.62e-46
452.1	1.84405	4.5e-45	0.755203	2.14e-45	4.21246	1.06e-45	-0.040863	6.26e-46	1.00254	2.6e-46	0.125615	1.24e-46
453.1	2.25302	3.43e-45	0.601486	1.63e-45	4.17614	8.07e-46	0.510712	4.78e-46	0.678904	1.99e-46	-0.52383	9.43e-47
454.1	1.87529	2.62e-45	0.128235	1.25e-45	3.70074	6.16e-46	-0.00375	3.65e-46	0.755269	1.52e-46	-0.0501925	7.2e-47
455.1	1.98052	2e-45	0.263016	9.51e-46	4.27113	4.7e-46	-0.0588379	2.79e-46	0.941751	1.16e-46	0.0278663	5.5e-47
456.1	2.06403	1.53e-45	0.123367	7.26e-46	4.13419	3.59e-46	0.280243	2.13e-46	1.08992	8.84e-47	0.237658	4.2e-47
457.1	2.12309	1.17e-45	-0.168228	5.54e-46	4.26917	2.74e-46	0.435303	1.62e-46	0.926112	6.75e-47	-0.0909071	3.2e-47
458.1	2.14194	8.9e-46	0.275894	4.23e-46	4.48389	2.09e-46	0.111877	1.24e-46	1.13988	5.15e-47	0.0561469	2.45e-47
459.1	2.22341	6.79e-46	0.203247	3.23e-46	4.19006	1.6e-46	0.532959	9.46e-47	0.714319	3.93e-47	-0.232068	1.87e-47
460.1	1.59023	5.19e-46	0.338211	2.47e-46	4.39552	1.22e-46	-0.0725098	7.23e-47	0.897339	3e-47	-0.216629	1.43e-47
461.1	2.15363	3.96e-46	0.832535	1.88e-46	4.70184	9.31e-47	0.344269	5.52e-47	1.11995	2.29e-47	-0.0579316	1.09e-47
462.1	2.00011	3.02e-46	0.675903	1.44e-46	4.43075	7.11e-47	0.716919	4.21e-47	0.553146	1.75e-47	0.0245048	8.31e-48
463.1	1.94168	2.31e-46	0.576691	1.1e-46	3.71715	5.43e-47	0.513428	3.21e-47	0.308779	1.34e-47	-0.398647	6.34e-48
464.1	1.70146	1.76e-46	0.348343	8.38e-47	3.94567	4.14e-47	-0.0615845	2.45e-47	0.544125	1.02e-47	0.171091	4.84e-48
465.1	2.11271	1.35e-46	1.07199	6.4e-47	4.49114	3.16e-47	0.342316	1.87e-47	0.60166	7.79e-48	0.180889	3.7e-48
466.1	2.17037	1.03e-46	0.505783	4.88e-47	3.95201	2.41e-47	0.195068	1.43e-47	0.438421	5.94e-48	-0.0481308	2.82e-48
467.1	1.91897	7.84e-47	0.55014	3.73e-47	3.71458	1.84e-47	-0.19516	1.09e-47	0.464197	4.54e-48	-0.111279	2.15e-48
468.1	1.89179	5.99e-47	0.6595	2.85e-47	4.33223	1.41e-47	-0.0619507	8.34e-48	1.05456	3.46e-48	0.272616	1.64e-48
469.1	2.26042	4.57e-47	0.69426	2.17e-47	3.98785	1.07e-47	0.103668	6.36e-48	0.69629	2.64e-48	0.0955073	1.26e-48
470.1	2.25568	3.49e-47	0.64563	1.66e-47	4.00754	8.2e-48	0.079834	4.86e-48	0.643279	2.02e-48	0.341246	9.58e-49
471.1	1.96467	2.66e-47	0.778625	1.27e-47	4.24974	6.26e-48	0.0864868	3.71e-48	0.526284	1.54e-48	0.0492721	7.32e-49
472.1	2.12801	2.03e-47	0.545425	9.67e-48	3.716	4.78e-48	0.593506	2.83e-48	0.615816	1.18e-48	-0.0517391	5.59e-49
473.1	1.73662	1.55e-47	0.206955	7.38e-48	4.13592	3.65e-48	0.321625	2.16e-48	0.366029	8.98e-49	-0.075758	4.26e-49
474.1	1.50443	1.19e-47	0.808151	5.63e-48	4.44949	2.79e-48	0.415009	1.65e-48	0.365069	6.86e-49	-0.189737	3.26e-49
475.1	1.80397	9.05e-48	0.606384	4.3e-48	4.06177	2.13e-48	0.291168	1.26e-48	0.489024	5.24e-49	-0.294809	2.49e-49
476.1	1.65364	6.91e-48	0.420822	3.28e-48	3.61901	1.62e-48	0.091156	9.62e-49	0.274229	4e-49	-0.663411	1.9e-49
477.1	1.24795	5.27e-48	0.466507	2.51e-48	3.98043	1.24e-48	-0.399475	7.34e-49	0.209937	3.05e-49	-0.697451	1.45e-49
478.1	1.54264	4.03e-48	0.466537	1.91e-48	4.20474	9.46e-49	-0.0303345	5.61e-49	0.536672	2.33e-49	-0.2526	1.11e-49
479.1	1.85576	3.07e-48	0.303436	1.46e-48	3.98708	7.22e-49	0.0907898	4.28e-49	0.505051	1.78e-49	-0.138671	8.44e-50
480.1	2.25721	2.35e-48	0.506561	1.12e-48	4.24894	5.51e-49	0.0270996	3.27e-49	0.299908	1.36e-49	-0.0157855	6.45e-50
481.1	1.8552	1.79e-48	0.649139	8.52e-49	4.1745	4.21e-49	-0.0416565	2.49e-49	0.224063	1.04e-49	-0.175288	4.92e-50
482.1	1.81335	1.37e-48	0.717499	6.5e-49	3.94418	3.21e-49	0.288055	1.9e-49	0.440002	7.91e-50	-0.21335	3.76e-50
483.1	1.97498	1.04e-48	1.03586	4.96e-49	4.10411	2.45e-49	0.084137	1.45e-49	0.260229	6.04e-50	-0.404896	2.87e-50
484.1	1.94289	7.97e-49	0.669067	3.79e-49	4.13239	1.87e-49	0.135712	1.11e-49	0.565993	4.61e-50	-0.139834	2.19e-50
485.1	1.74396	6.08e-49	0.556763	2.89e-49	4.41028	1.43e-49	0.0974121	8.47e-50	0.350095	3.52e-50	-0.0956774	1.67e-50
486.1	1.83088	4.64e-49	0.424332	2.21e-49	3.83089	1.09e-49	0.232178	6.47e-50	0.278074	2.69e-50	-0.496754	1.28e-50
487.1	1.48367	3.55e-49	0.531769	1.69e-49	3.6434	8.34e-50	-0.516266	4.94e-50	0.290186	2.05e-50	-0.369397	9.74e-51
488.1	1.88459	2.71e-49	0.667297	1.29e-49	4.44426	6.36e-50	0.432556	3.77e-50	0.722358	1.57e-50	0.0605922	7.44e-51
489.1	1.6038	2.07e-49	0.656174	9.83e-50	4.18238	4.86e-50	0.467712	2.88e-50	0.421073	1.2e-50	-0.538667	5.68e-51
490.1	1.86623	1.58e-49	-0.0774231	7.5e-50	3.81068	3.71e-50	-0.0951538	2.2e-50	0.463982	9.13e-51	-0.88414	4.33e-51
491.1	1.89466	1.2e-49	0.228622	5.73e-50	3.8909	2.83e-50	-0.667816	1.68e-50	0.930503	6.97e-51	0.0170883	3.31e-51
492.1	2.30989	9.2e-50	0.333908	4.37e-50	3.90261	2.16e-50	-0.0135193	1.28e-50	0.788877	5.32e-51	-0.633139	2.53e-51
493.1	1.79959	7.02e-50	0.357727	3.34e-50	3.92714	1.65e-50	-0.663544	9.78e-51	0.158655	4.06e-51	-0.69984	1.93e-51
494.1	1.46683	5.36e-50	0.377472	2.55e-50	3.95003	1.26e-50	-0.513123	7.47e-51	0.175725	3.1e-51	-0.893637	1.47e-51
495.1	1.27145	4.09e-50	0.485474	1.95e-50	3.98613	9.62e-51	-0.518616	5.7e-51	0.38601	2.37e-51	-0.901807	1.12e-51
496.1	1.44309	3.12e-50	0.584488	1.49e-50	4.22058	7.34e-51	-0.266663	4.35e-51	0.47777	1.81e-51	-0.890362	8.58e-52
497.1	1.80098	2.38e-50	0.79483	1.13e-50	4.17628	5.61e-51	-0.237366	3.32e-51	0.394454	1.38e-51	-0.297426	6.55e-52
498.1	1.91793	1.82e-50	1.24835	8.66e-51	4.26896	4.28e-51	0.247406	2.54e-51	0.225856	1.05e-51	-0.24241	5e-52
499.1	2.12999	1.39e-50	1.00285	6.61e-51	4.29022	3.27e-51	0.250153	1.94e-51	0.119327	8.04e-52	-0.317758	3.82e-52
500.1	2.0525	1.06e-50	1.17064	5.05e-51	4.25576	2.49e-51	0.552887	1.48e-51	0.521721	6.14e-52	0.172761	2.91e-52
501.1	2.34898	8.1e-51	1.07942	3.85e-51	4.24443	1.9e-51	0.420074	1.13e-51	0.674248	4.69e-52	0.219423	2.23e-52
502.1	2.24122	6.18e-51	0.896423	2.94e-51	4.33567	1.45e-51	0.718109	8.61e-52	0.359294	3.58e-52	-0.064615	1.7e-52
503.1	2.61092	4.72e-51	0.794647	2.24e-51	4.28186	1.11e-51	-0.138519	6.58e-52	0.606923	2.73e-52	0.387095	1.3e-52
504.1	2.43904	3.6e-51	1.12004	1.71e-51	4.53379	8.47e-52	0.212646	5.02e-52	0.660028	2.09e-52	-0.0472989	9.9e-53
505.1	2.19803	2.75e-51	0.781952	1.31e-51	4.17365	6.47e-52	0.437653	3.83e-52	0.623507	1.59e-52	-0.167415	7.56e-53
506.1	2.20707	2.1e-51	0.854614	9.99e-52	4.69184	4.94e-52	0.613434	2.93e-52	0.645458	1.22e-52	-0.0903106	5.77e-53
507.1	2.26364	1.6e-51	1.07843	7.63e-52	4.68381	3.77e-52	0.414581	2.23e-52	0.59851	9.28e-53	0.0317984	4.41e-53
508.1	1.93785	1.22e-51	0.879807	5.82e-52	3.85409	2.88e-52	0.507965	1.71e-52	0.0865781	7.09e-53	-0.408249	3.36e-53
509.1	2.11176	9.35e-52	0.666519	4.44e-52	4.08365	2.2e-52	0.354828	1.3e-52	0.610492	5.41e-53	-0.00886	2.57e-53
510.1	2.24202	7.14e-52	1.22903	3.39e-52	4.18256	1.68e-52	0.519287	9.94e-53	0.592299	4.13e-53	0.0309114	1.96e-53
511.1	2.08842	5.45e-52	1.35579	2.59e-52	4.37645	1.28e-52	0.708344	7.59e-53	0.450614	3.15e-53	-0.214357	1.5e-53
512.1	2.31623	4.16e-52	1.25247	1.98e-52	4.67824	9.78e-53	1.17242	5.79e-53	0.736419	2.41e-53	0.152781	1.14e-53
513.1	2.21582	3.18e-52	0.935852	1.51e-52	4.63683	7.46e-53	0.737244	4.42e-53	0.569829	1.84e-53	-0.134907	8.72e-54
514.1	2.49693	2.42e-52	1.04034	1.15e-52	4.46567	5.7e-53	0.578674	3.38e-53	0.7476	1.4e-53	0.0215999	6.66e-54
515.1	2.28471	1.85e-52	0.763794	8.8e-53	4.56074	4.35e-53	0.605591	2.58e-53	0.2397	1.07e-53	-0.360194	5.08e-54
516.1	2.10517	1.41e-52	0.933136	6.72e-53	4.47858	3.32e-53	0.273987	1.97e-53	0.620088	8.18e-54	0.112417	3.88e-54
517.1	2.61831	1.08e-52	1.3544	5.13e-53	4.43418	2.54e-53	0.61615	1.5e-53	0.726034	6.24e-54	0.30739	2.96e-54
518.1	2.78411	8.23e-53	1.14232	3.92e-53	4.56628	1.94e-53	0.710693	1.15e-53	0.495338	4.77e-54	0.184654	2.26e-54
519.1	2.67317	6.29e-53	1.44231	2.99e-53	4.6612	1.48e-53	0.978271	8.76e-54	0.481287	3.64e-54	0.295184	1.73e-54
520.1	2.55835	4.8e-53	1.23624	2.28e-53	4.34735	1.13e-53	0.590759	6.68e-54	0.268612	2.78e-54	-0.00955	1.32e-54
521.1	2.25535	3.66e-53	0.992294	1.74e-53	4.5726	8.61e-54	0.460693	5.1e-54	0.495503	2.12e-54	-0.200972	1.01e-54
522.1	2.54279	2.8e-53	0.989777	1.33e-53	4.11106	6.57e-54	0.39859	3.9e-54	0.604223	1.62e-54	-0.00328	7.68e-55
523.1	2.61293	2.14e-53	1.18001	1.02e-53	4.25474	5.02e-54	1.19937	2.97e-54	0.675142	1.24e-54	-0.0129693	5.87e-55
524.1	2.31028	1.63e-53	1.19585	7.75e-54	4.43933	3.83e-54	0.706024	2.27e-54	0.376975	9.44e-55	-0.630588	4.48e-55
525.1	2.2229	1.24e-53	0.92453	5.92e-54	4.35797	2.93e-54	0.232178	1.73e-54	0.530422	7.2e-55	0.0522144	3.42e-55
526.1	2.27003	9.5e-54	0.914383	4.52e-54	4.75145	2.23e-54	0.631409	1.32e-54	0.0501926	5.5e-55	-0.116722	2.61e-55
527.1	2.07292	7.25e-54	0.607742	3.45e-54	4.32653	1.7e-54	0.407166	1.01e-54	0.262484	4.2e-55	-0.790608	1.99e-55
528.1	1.91969	5.54e-54	1.0638	2.63e-54	4.44404	1.3e-54	0.219299	7.71e-55	0.194185	3.2e-55	-0.0875951	1.52e-55
529.1	1.7167	4.23e-54	0.791733	2.01e-54	4.50701	9.94e-55	0.600525	5.89e-55	0.201575	2.45e-55	-0.193734	1.16e-55
530.1	2.35917	3.23e-54	1.09955	1.53e-54	4.45521	7.59e-55	0.0856934	4.5e-55	0.518263	1.87e-55	-0.324357	8.87e-56
531.1	1.93225	2.46e-54	0.995453	1.17e-54	3.99077	5.79e-55	0.344299	3.43e-55	0.604794	1.43e-55	-0.203472	6.77e-56
532.1	1.99602	1.88e-54	1.00383	8.94e-55	4.12888	4.42e-55	0.334534	2.62e-55	0.789094	1.09e-55	0.325409	5.17e-56
533.1	2.58439	1.44e-54	1.06516	6.83e-55	3.96877	3.38e-55	0.618896	2e-55	0.855604	8.31e-56	-0.273911	3.94e-56
534.1	2.49249	1.1e-54	1.0847	5.21e-55	3.90309	2.58e-55	0.0415649	1.53e-55	0.34962	6.35e-56	-0.110155	3.01e-56
535.1	2.32809	8.37e-55	1.17433	3.98e-55	4.23535	1.97e-55	0.227112	1.17e-55	0.513131	4.84e-56	0.133558	2.3e-56
536.1	2.26451	6.39e-55	1.04387	3.04e-55	4.28285	1.5e-55	0.466156	8.9e-56	0.65738	3.7e-56	-0.517049	1.76e-56
537.1	2.23601	4.88e-55	0.92511	2.32e-55	4.51841	1.15e-55	0.300934	6.79e-56	0.753096	2.82e-56	0.0848739	1.34e-56
538.1	2.59815	3.72e-55	1.39348	1.77e-55	4.49753	8.75e-56	0.644287	5.19e-56	0.906272	2.16e-56	-0.0380174	1.02e-56
539.1	2.53245	2.84e-55	0.879227	1.35e-55	4.19533	6.68e-56	0.313812	3.96e-56	0.434896	1.65e-56	-0.655541	7.81e-57
540.1	2.35414	2.17e-55	0.717499	1.03e-55	4.27045	5.1e-56	0.311493	3.02e-56	0.621812	1.26e-56	-0.137253	5.96e-57
541.1	2.20302	1.66e-55	1.08275	7.88e-56	4.34216	3.89e-56	0.616943	2.31e-56	0.821477	9.59e-57	0.0218929	4.55e-57
542.1	2.26013	1.26e-55	0.694839	6.01e-56	4.1291	2.97e-56	0.467743	1.76e-56	0.400828	7.32e-57	-0.543596	3.48e-57
543.1	2.19033	9.66e-56	1.12434	4.59e-56	4.35124	2.27e-56	0.184906	1.35e-56	0.60468	5.59e-57	0.395459	2.65e-57
544.1	2.56378	7.37e-56	1.24211	3.51e-56	4.3073	1.73e-56	0.682587	1.03e-56	0.690444	4.27e-57	0.0621792	2.03e-57
545.1	2.27943	5.63e-56	1.23235	2.68e-56	4.42997	1.32e-56	0.315002	7.84e-57	0.595155	3.26e-57	0.267263	1.55e-57
546.1	2.6581	4.3e-56	1.3716	2.04e-56	4.43824	1.01e-56	0.607971	5.99e-57	0.650578	2.49e-57	0.214265	1.18e-57
547.1	2.63842	3.28e-56	1.5052	1.56e-56	4.71239	7.71e-57	0.747406	4.57e-57	0.756695	1.9e-57	0.200271	9.01e-58
548.1	2.70808	2.5e-56	1.54036	1.19e-56	4.79998	5.89e-57	0.815002	3.49e-57	1.09158	1.45e-57	0.127551	6.88e-58
549.1	2.40307	1.91e-56	1.16731	9.09e-57	4.54355	4.49e-57	1.01031	2.66e-57	0.981881	1.11e-57	0.0229826	5.25e-58
550.1	2.4013	1.46e-56	1.18021	6.94e-57	4.66708	3.43e-57	0.4021	2.03e-57	0.728178	8.45e-58	0.32374	4.01e-58
551.1	2.63029	1.11e-56	1.30286	5.3e-57	4.74504	2.62e-57	0.488037	1.55e-57	0.884894	6.45e-58	0.0613832	3.06e-58
552.1	2.49787	8.51e-57	1.1933	4.04e-57	4.3474	2e-57	0.48999	1.18e-57	0.95109	4.92e-58	-0.0657623	2.34e-58
553.1	1.8353	6.49e-57	1.37358	3.09e-57	4.70772	1.53e-57	0.636108	9.05e-58	0.825427	3.76e-58	0.194434	1.78e-58
554.1	2.15546	4.96e-57	1.21593	2.36e-57	5.01427	1.17e-57	0.717743	6.91e-58	0.953598	2.87e-58	-0.104548	1.36e-58
555.1	2.40749	3.79e-57	1.24446	1.8e-57	4.74029	8.9e-58	0.647797	5.27e-58	1.15369	2.19e-58	0.488984	1.04e-58
556.1	2.71677	2.89e-57	1.41869	1.37e-57	4.98261	6.79e-58	0.7435	4.03e-58	0.977011	1.67e-58	0.499366	7.94e-59
557.1	2.30747	2.21e-57	1.38625	1.05e-57	4.44576	5.19e-58	0.840363	3.07e-58	1.03881	1.28e-58	0.267513	6.06e-59
558.1	2.42992	1.68e-57	1.55676	8.01e-58	4.55169	3.96e-58	0.764221	2.35e-58	1.25756	9.75e-59	0.373094	4.63e-59
559.1	2.55701	1.29e-57	1.35948	6.11e-58	4.78887	3.02e-58	1.0853	1.79e-58	1.0815	7.44e-59	0.597988	3.53e-59
560.1	2.75537	9.82e-58	1.49544	4.67e-58	5.20154	2.31e-58	0.8396	1.37e-58	1.32677	5.68e-59	0.824031	2.7e-59
561.1	2.52089	7.49e-58	1.5181	3.56e-58	4.98603	1.76e-58	1.01224	1.04e-58	1.05241	4.34e-59	0.304723	2.06e-59
562.1	2.35229	5.72e-58	1.21262	2.72e-58	4.59239	1.34e-58	0.525543	7.97e-59	0.851404	3.31e-59	0.176512	1.57e-59
563.1	2.2549	4.37e-58	0.820831	2.08e-58	4.25285	1.03e-58	0.538422	6.08e-59	0.430958	2.53e-59	0.0645003	1.2e-59
564.1	2.06788	3.33e-58	0.872971	1.59e-58	4.46913	7.84e-59	0.164612	4.64e-59	0.708609	1.93e-59	0.0828318	9.16e-60
565.1	2.29083	2.55e-58	0.9646	1.21e-58	4.28723	5.98e-59	0.317352	3.55e-59	0.62079	1.47e-59	-0.587056	6.99e-60
566.1	2.0865	1.94e-58	0.72258	9.24e-59	4.25889	4.57e-59	0.266571	2.71e-59	0.791291	1.12e-59	0.0946456	5.34e-60
567.1	2.42372	1.48e-58	1.02806	7.05e-59	4.74528	3.49e-59	0.884918	2.07e-59	0.851559	8.59e-60	-0.0121065	4.08e-60
568.1	2.36536	1.13e-58	1.04875	5.39e-59	4.25183	2.66e-59	0.679077	1.58e-59	0.822895	6.56e-60	-0.0174803	3.11e-60
569.1	2.45028	8.65e-59	1.31029	4.11e-59	3.89958	2.03e-59	0.764618	1.2e-59	0.449414	5e-60	-0.18418	2.38e-60
570.1	2.51491	6.6e-59	1.11069	3.14e-59	4.22114	1.55e-59	0.602905	9.2e-60	0.510117	3.82e-60	-0.116277	1.81e-60
571.1	2.45858	5.04e-59	1.41672	2.4e-59	4.29943	1.18e-59	0.511078	7.02e-60	0.446585	2.92e-60	0.177904	1.38e-60
572.1	2.68692	3.85e-59	1.17319	1.83e-59	4.13019	9.04e-60	0.738831	5.36e-60	0.340733	2.23e-60	-0.103077	1.06e-60
573.1	2.33306	2.94e-59	1.4556	1.4e-59	4.42749	6.9e-60	0.772827	4.09e-60	0.514976	1.7e-60	0.395373	8.07e-61
574.1	2.49718	2.24e-59	1.4101	1.07e-59	4.50817	5.27e-60	0.796631	3.12e-60	0.981617	1.3e-60	0.359381	6.16e-61
575.1	2.67182	1.71e-59	1.32629	8.14e-60	4.25293	4.02e-60	0.873169	2.38e-60	0.875651	9.91e-61	0.224562	4.7e-61
576.1	2.37686	1.31e-59	1.24486	6.21e-60	4.34372	3.07e-60	0.7146	1.82e-60	1.21055	7.56e-61	0.349634	3.59e-61
577.1	2.48067	9.98e-60	1.56146	4.74e-60	4.45716	2.35e-60	1.13571	1.39e-60	0.999315	5.77e-61	-0.100357	2.74e-61
578.1	2.46357	7.62e-60	0.996017	3.62e-60	3.99059	1.79e-60	0.74118	1.06e-60	0.698818	4.41e-61	-0.337872	2.09e-61
579.1	2.21458	5.82e-60	0.905411	2.77e-60	3.73777	1.37e-60	0.786499	8.1e-61	0.438498	3.37e-61	-0.789778	1.6e-61
580.1	1.98211	4.44e-60	0.721619	2.11e-60	4.01335	1.04e-60	0.394684	6.18e-61	0.75625	2.57e-61	-0.395978	1.22e-61
581.1	2.14982	3.39e-60	1.12628	1.61e-60	4.18215	7.97e-61	0.52475	4.72e-61	0.837233	1.96e-61	0.012527	9.31e-62
582.1	2.24168	2.59e-60	1.01985	1.23e-60	4.02614	6.08e-61	0.922394	3.6e-61	0.694907	1.5e-61	0.150774	7.11e-62
583.1	2.19405	1.98e-60	0.650528	9.39e-61	4.24725	4.64e-61	0.537659	2.75e-61	0.931823	1.14e-61	-0.00956	5.43e-62
584.1	2.02626	1.51e-60	0.999146	7.17e-61	4.2602	3.54e-61	0.259918	2.1e-61	1.04509	8.73e-62	0.148757	4.14e-62
585.1	2.61359	1.15e-60	0.913208	5.47e-61	4.54863	2.71e-61	0.744659	1.6e-61	0.69651	6.66e-62	-0.211963	3.16e-62
586.1	2.43764	8.79e-61	0.498947	4.18e-61	3.96864	2.07e-61	0.484528	1.22e-61	0.558625	5.09e-62	-0.0868427	2.41e-62
587.1	2.22404	6.71e-61	1.16241	3.19e-61	3.9341	1.58e-61	0.65094	9.35e-62	0.658523	3.88e-62	0.00493	1.84e-62
588.1	2.00676	5.12e-61	1.22786	2.44e-61	3.90183	1.2e-61	0.586853	7.14e-62	0.543797	2.96e-62	0.142071	1.41e-62
589.1	2.15668	3.91e-61	1.27943	1.86e-61	4.33403	9.19e-62	0.644287	5.45e-62	0.755419	2.26e-62	0.224361	1.07e-62
590.1	2.06388	2.99e-61	1.27493	1.42e-61	3.83489	7.02e-62	0.888428	4.16e-62	0.57529	1.73e-62	-0.228667	8.2e-63
591.1	1.95912	2.28e-61	1.00307	1.08e-61	4.00341	5.36e-62	0.153687	3.17e-62	0.564695	1.32e-62	-0.347962	6.26e-63
592.1	1.9014	1.74e-61	1.43802	8.27e-62	4.32748	4.09e-62	0.459534	2.42e-62	0.872405	1.01e-62	-0.0335493	4.78e-63
593.1	2.97589	1.33e-61	1.24309	6.32e-62	4.42058	3.12e-62	0.482574	1.85e-62	0.950396	7.69e-63	-0.0227806	3.65e-63
594.1	2.19917	1.01e-61	1.03488	4.82e-62	4.48301	2.38e-62	0.628265	1.41e-62	0.845201	5.87e-63	0.13356	2.79e-63
595.1	2.33633	7.74e-62	1.06007	3.68e-62	4.60606	1.82e-62	0.424377	1.08e-62	0.859842	4.48e-63	-0.085375	2.13e-63
596.1	1.99543	5.91e-62	1.16496	2.81e-62	4.56395	1.39e-62	0.695831	8.23e-63	0.965663	3.42e-63	-0.18683	1.62e-63
597.1	1.993	4.51e-62	1.11436	2.15e-62	4.6934	1.06e-62	0.602478	6.29e-63	1.13333	2.61e-63	-0.265696	1.24e-63
598.1	2.31216	3.45e-62	0.954041	1.64e-62	4.52505	8.1e-63	0.399384	4.8e-63	0.523371	1.99e-63	-0.381136	9.46e-64
599.1	1.90069	2.63e-62	0.838791	1.25e-62	4.79568	6.18e-63	0.684906	3.66e-63	0.737311	1.52e-63	-0.195097	7.23e-64
600.1	1.90059	2.01e-62	1.15207	9.55e-63	4.75872	4.72e-63	0.909119	2.8e-63	0.64113	1.16e-63	-0.0831547	5.52e-64
601.1	2.26138	1.53e-62	1.01712	7.29e-63	4.55627	3.6e-63	0.740387	2.14e-63	0.502098	8.87e-64	-0.306735	4.21e-64
602.1	2.22844	1.17e-62	1.28957	5.56e-63	4.66053	2.75e-63	0.707153	1.63e-63	0.627564	6.77e-64	0.541596	3.21e-64
603.1	2.64629	8.93e-63	1.09778	4.25e-63	4.64465	2.1e-63	0.885681	1.24e-63	1.05281	5.17e-64	-0.123784	2.45e-64
604.1	2.46676	6.82e-63	0.859894	3.24e-63	4.66151	1.6e-63	0.6521	9.5e-64	0.544004	3.95e-64	-0.108633	1.87e-64
605.1	2.48696	5.21e-63	1.13959	2.48e-63	4.59468	1.22e-63	0.367737	7.25e-64	1.09154	3.01e-64	-0.326898	1.43e-64
606.1	2.22936	3.98e-63	1.00208	1.89e-63	4.79261	9.34e-64	0.765778	5.54e-64	0.840958	2.3e-64	-0.221756	1.09e-64
607.1	2.45237	3.03e-63	0.891739	1.44e-63	4.39066	7.13e-64	0.623566	4.23e-64	1.02044	1.76e-64	-0.723522	8.34e-65
608.1	2.0836	2.32e-63	0.787247	1.1e-63	4.60138	5.45e-64	0.295471	3.23e-64	1.02215	1.34e-64	-0.58833	6.36e-65
609.1	2.06293	1.77e-63	0.555588	8.41e-64	4.51293	4.16e-64	0.363434	2.46e-64	1.13042	1.02e-64	-0.708072	4.86e-65
610.1	2.19424	1.35e-63	0.472214	6.42e-64	4.38347	3.17e-64	0.638824	1.88e-64	0.844741	7.82e-65	-0.857722	3.71e-65
611.1	1.76288	1.03e-63	0.382156	4.9e-64	4.4424	2.42e-64	0.154449	1.44e-64	0.661604	5.97e-65	-0.708237	2.83e-65
612.1	1.7063	7.87e-64	0.717514	3.74e-64	4.68169	1.85e-64	0.577484	1.1e-64	0.606401	4.56e-65	-0.689509	2.16e-65
613.1	1.9792	6.01e-64	0.568497	2.86e-64	4.4117	1.41e-64	0.39389	8.37e-65	1.16467	3.48e-65	-0.571261	1.65e-65
614.1	2.31496	4.59e-64	0.69838	2.18e-64	4.37373	1.08e-64	0.419312	6.39e-65	0.806067	2.65e-65	-0.65461	1.26e-65
615.1	2.25148	3.5e-64	0.819077	1.67e-64	4.50075	8.23e-65	0.229065	4.88e-65	1.16604	2.03e-65	-0.513267	9.62e-66
616.1	2.24319	2.67e-64	0.899536	1.27e-64	4.50209	6.28e-65	0.703674	3.72e-65	0.910086	1.55e-65	-0.36537	7.34e-66
617.1	2.36541	2.04e-64	0.992325	9.7e-65	4.85224	4.8e-65	0.623199	2.84e-65	1.20475	1.18e-65	-0.0168845	5.61e-66
618.1	2.47737	1.56e-64	1.13861	7.41e-65	4.6926	3.66e-65	0.718109	2.17e-65	1.00636	9.02e-66	-0.406337	4.28e-66
619.1	2.24772	1.19e-64	0.75676	5.66e-65	4.43912	2.8e-65	0.827881	1.66e-65	0.87301	6.88e-66	-0.109235	3.27e-66
620.1	2.88676	9.08e-65	0.293671	4.32e-65	4.1801	2.13e-65	0.73999	1.26e-65	0.906775	5.26e-66	-0.985634	2.49e-66
621.1	2.09256	6.93e-65	0.313995	3.3e-65	4.13889	1.63e-65	0.138428	9.66e-66	0.693822	4.01e-66	-0.825224	1.9e-66
622.1	1.88803	5.29e-65	0.614182	2.52e-65	4.07998	1.24e-65	0.162659	7.37e-66	0.596142	3.06e-66	-0.655198	1.45e-66
623.1	2.33578	4.04e-65	0.409698	1.92e-65	4.06653	9.5e-66	0.123993	5.63e-66	0.615935	2.34e-66	-0.470052	1.11e-66
624.1	2.00467	3.08e-65	0.646988	1.47e-65	4.22443	7.25e-66	0.220459	4.3e-66	0.763144	1.79e-66	-0.365675	8.47e-67
625.1	2.27833	2.35e-65	0.872955	1.12e-65	4.43918	5.54e-66	0.317322	3.28e-66	0.833875	1.36e-66	-0.661871	6.47e-67
626.1	2.51402	1.8e-65	0.950104	8.55e-66	4.53574	4.23e-66	0.443481	2.5e-66	0.963549	1.04e-66	-0.172307	4.94e-67
627.1	2.63246	1.37e-65	0.64679	6.53e-66	4.59223	3.23e-66	0.227875	1.91e-66	0.791547	7.94e-67	-0.428208	3.77e-67
628.1	2.35842	1.05e-65	0.935059	4.98e-66	4.26145	2.46e-66	0.515747	1.46e-66	1.02764	6.06e-67	-0.28687	2.88e-67
629.1	2.63054	8e-66	1.17357	3.8e-66	4.29301	1.88e-66	0.264191	1.11e-66	1.13394	4.63e-67	-0.152995	2.2e-67
630.1	2.78113	6.11e-66	1.13725	2.9e-66	4.90702	1.44e-66	0.940002	8.51e-67	1.12521	3.53e-67	-0.30877	1.68e-67
631.1	2.52569	4.66e-66	0.825134	2.22e-66	4.57029	1.1e-66	0.352112	6.49e-67	1.18145	2.7e-67	-0.206852	1.28e-67
632.1	2.65776	3.56e-66	1.08273	1.69e-66	4.92246	8.37e-67	0.750916	4.96e-67	1.18013	2.06e-67	0.164231	9.78e-68
633.1	2.50509	2.72e-66	1.28235	1.29e-66	4.58148	6.39e-67	0.330231	3.78e-67	1.40636	1.57e-67	0.21542	7.46e-68
634.1	3.00894	2.07e-66	1.52882	9.86e-67	4.85996	4.88e-67	0.870087	2.89e-67	1.17546	1.2e-67	0.223974	5.7e-68
635.1	3.14741	1.58e-66	1.57161	7.53e-67	5.01551	3.72e-67	0.382568	2.21e-67	1.55199	9.17e-68	0.413175	4.35e-68
636.1	3.36752	1.21e-66	1.55676	5.75e-67	5.02167	2.84e-67	0.8638	1.68e-67	1.5104	7e-68	0.0460399	3.32e-68
637.1	3.0624	9.23e-67	1.3597	4.39e-67	4.92889	2.17e-67	0.61734	1.29e-67	1.49726	5.34e-68	0.230859	2.54e-68
638.1	3.22167	7.05e-67	1.23743	3.35e-67	4.86846	1.66e-67	0.628662	9.82e-68	0.918259	4.08e-68	-0.145859	1.94e-68
639.1	3.03954	5.38e-67	1.28195	2.56e-67	4.61764	1.26e-67	0.610321	7.49e-68	1.22829	3.11e-68	0.19485	1.48e-68
640.1	3.14624	4.11e-67	0.950897	1.95e-67	4.62198	9.65e-68	0.890778	5.72e-68	0.497715	2.38e-68	-0.446084	1.13e-68
641.1	2.67553	3.14e-67	1.24562	1.49e-67	4.82803	7.37e-68	0.434509	4.37e-68	0.702979	1.81e-68	0.0575076	8.61e-69
642.1	2.85629	2.39e-67	0.918076	1.14e-67	4.76878	5.63e-68	0.508331	3.33e-68	0.858934	1.39e-68	-0.00533	6.58e-69
643.1	2.88433	1.83e-67	1.04387	8.69e-68	4.43299	4.3e-68	0.777496	2.55e-68	0.856481	1.06e-68	0.00698	5.02e-69
644.1	3.03997	1.4e-67	0.912231	6.63e-68	4.46707	3.28e-68	0.511841	1.94e-68	1.13598	8.07e-69	0.0612251	3.83e-69
645.1	2.77426	1.07e-67	0.805023	5.06e-68	4.12662	2.5e-68	0.568909	1.48e-68	0.739595	6.16e-69	-0.689127	2.93e-69
646.1	2.81632	8.13e-68	0.535477	3.87e-68	4.11209	1.91e-68	0.530609	1.13e-68	0.761341	4.71e-69	-0.169509	2.23e-69
647.1	2.76907	6.21e-68	1.05013	2.95e-68	4.48045	1.46e-68	0.645081	8.65e-69	1.09162	3.59e-69	0.499444	1.71e-69
648.1	3.04271	4.74e-68	0.939377	2.25e-68	4.51199	1.11e-68	0.598999	6.6e-69	1.28381	2.74e-69	0.139536	1.3e-69
649.1	2.53551	3.62e-68	0.880783	1.72e-68	4.5084	8.5e-69	0.893524	5.04e-69	1.10864	2.09e-69	-0.223694	9.94e-70
650.1	2.85745	2.76e-68	0.638412	1.31e-68	4.45589	6.49e-69	0.181396	3.85e-69	1.18004	1.6e-69	-0.0354362	7.59e-70
651.1	2.40546	2.11e-68	1.01457	1e-68	3.88459	4.96e-69	0.216553	2.94e-69	1.08309	1.22e-69	-0.198469	5.79e-70
652.1	2.73864	1.61e-68	0.971588	7.65e-69	4.40096	3.78e-69	0.2388	2.24e-69	0.970569	9.32e-70	0.0624755	4.42e-70
653.1	2.3231	1.23e-68	0.967102	5.84e-69	4.42037	2.89e-69	0.0450745	1.71e-69	1.04939	7.11e-70	0.261652	3.38e-70
654.1	2.72293	9.38e-69	0.879593	4.46e-69	4.60777	2.21e-69	0.710693	1.31e-69	1.03865	5.43e-70	0.0191282	2.58e-70
655.1	2.85621	7.16e-69	0.80304	3.41e-69	4.81818	1.68e-69	0.5849	9.98e-70	1.27	4.15e-70	0.353295	1.97e-70
656.1	2.72886	5.47e-69	0.913589	2.6e-69	4.73418	1.29e-69	0.316956	7.62e-70	0.9653	3.16e-70	0.138814	1.5e-70
657.1	2.84464	4.17e-69	1.00226	1.98e-69	4.79831	9.81e-70	0.488037	5.81e-70	1.12678	2.42e-70	0.0875772	1.15e-70
658.1	2.92357	3.19e-69	0.424545	1.52e-69	4.3413	7.49e-70	0.312653	4.44e-70	0.944371	1.84e-70	0.473919	8.76e-71
659.1	2.76943	2.43e-69	0.370834	1.16e-69	4.52458	5.72e-70	0.273987	3.39e-70	0.809579	1.41e-70	0.224439	6.68e-71
660.1	2.75841	1.86e-69	0.327271	8.83e-70	4.09972	4.37e-70	0.512268	2.59e-70	0.900313	1.08e-70	0.0850165	5.1e-71
with 1mM CaCl2
Time (s)	CyRPA 100nM	CyRPA 100nM Fitted	CyRPA 50nM	CyRPA 50nM Fitted	CyRPA 25nM	CyRPA 25nM Fitted	CyRPA 12.5nM	CyRPA 12.5nM Fitted	CyRPA 6.25nM	CyRPA 6.25nM Fitted	CyRPA 3.125nM	CyRPA 3.125nM Fitted
-60.8	0.83279	0	0.905788	0	0.952907	0	0.720999	0	0.642408	0	0.0669467	0
-59.8	0.989179	0	0.599469	0	1.04124	0	0.22146	0	0.335837	0	0.103479	0
-58.8	0.402814	0	0.909101	0	0.953168	0	0.260767	0	0.331229	0	0.162318	0
-57.8	0.804145	0	0.564276	0	0.873969	0	0.299696	0	0.507053	0	0.264295	0
-56.8	0.750561	0	0.394971	0	0.776074	0	0.201684	0	-0.0168702	0	-0.157446	0
-55.8	0.727618	0	0.345538	0	0.848956	0	0.561437	0	-0.00588	0	0.24674	0
-54.8	0.966234	0	0.55681	0	0.866137	0	0.45969	0	0.0551996	0	0.293552	0
-53.8	1.19885	0	0.0904504	0	1.19128	0	0.267082	0	0.223265	0	0.208245	0
-52.8	0.982888	0	0.548867	0	1.04179	0	0.427873	0	-0.183666	0	0.0460984	0
-51.8	0.538894	0	0.761429	0	1.13411	0	0.505767	0	0.635353	0	0.227935	0
-50.8	1.19064	0	0.45865	0	0.98868	0	-0.11279	0	-0.219558	0	0.0916169	0
-49.8	0.801151	0	0.723697	0	1.40876	0	0.182684	0	-0.135008	0	0.0481018	0
-48.8	1.33408	0	0.563756	0	1.26066	0	-0.00646	0	0.211352	0	0.154124	0
-47.8	1.45342	0	0.542772	0	1.4041	0	0.16965	0	0.104638	0	-0.092679	0
-46.8	0.629099	0	0.0832011	0	0.881907	0	0.15566	0	-0.0920665	0	0.0404255	0
-45.8	0.474562	0	0.226393	0	0.622511	0	0.0901143	0	-0.0825434	0	-0.00815	0
-44.8	0.653466	0	0.19558	0	1.18655	0	0.465013	0	-0.15337	0	-0.259719	0
-43.8	0.881371	0	0.0312126	0	0.740929	0	-0.260023	0	-0.507618	0	-0.456252	0
-42.8	0.935894	0	0.582073	0	1.48674	0	0.627464	0	-0.144724	0	-0.30851	0
-41.8	1.00102	0	0.166793	0	0.770187	0	0.141569	0	0.410667	0	-0.425936	0
-40.8	0.396825	0	0.45548	0	0.566808	0	-0.160634	0	-0.33003	0	-0.345021	0
-39.8	0.245236	0	-0.0912507	0	0.897397	0	0.13836	0	-0.336794	0	0.348749	0
-38.8	0.482893	0	0.432844	0	0.819074	0	0.287563	0	0.0403355	0	0.12643	0
-37.8	0.53813	0	-0.196367	0	1.0142	0	0.0246248	0	-0.291604	0	0.0888338	0
-36.8	0.0795472	0	0.467365	0	0.94234	0	0.00394	0	-0.0537323	0	-0.299768	0
-35.8	0.175726	0	0.465216	0	0.962042	0	-0.404345	0	0.123386	0	0.252698	0
-34.8	0.516583	0	0.622052	0	0.6638	0	0.625695	0	-0.133493	0	0.0318232	0
-33.8	0.796458	0	0.66218	0	0.947703	0	0.578511	0	0.154515	0	0.455098	0
-32.8	0.398585	0	0.472559	0	0.912379	0	0.745778	0	-0.0933102	0	0.233693	0
-31.8	0.59507	0	0.329811	0	0.699196	0	0.532669	0	0.0754889	0	0.44783	0
-30.8	0.760769	0	0.693264	0	1.08694	0	0.795463	0	0.469679	0	0.546196	0
-29.8	1.20474	0	0.534021	0	0.900354	0	0.583361	0	0.544018	0	0.548388	0
-28.8	0.500095	0	1.05466	0	1.08701	0	0.628609	0	0.479418	0	0.697457	0
-27.8	0.772436	0	0.327734	0	0.461645	0	0.33015	0	0.0354489	0	1.19526	0
-26.8	0.464209	0	0.243017	0	0.482031	0	-0.101734	0	0.340259	0	-0.205372	0
-25.8	0.522559	0	0.614295	0	0.579871	0	0.224501	0	0.388477	0	0.360548	0
-24.8	0.76623	0	0.37121	0	0.0855656	0	-0.105968	0	-0.136233	0	0.584583	0
-23.8	0.389015	0	0.233253	0	0.406593	0	-0.253464	0	-0.0150873	0	0.250076	0
-22.8	-0.197607	0	-0.0132812	0	-0.004	0	-0.494092	0	-0.0210449	0	0.181445	0
-21.8	0.102222	0	0.51775	0	0.430103	0	0.22422	0	0.113062	0	-0.400169	0
-20.8	0.304419	0	-0.0357302	0	0.367834	0	-0.398426	0	-0.471997	0	0.413281	0
-19.8	0.131153	0	0.497303	0	0.199574	0	-0.132896	0	-0.0480709	0	-0.197288	0
-18.8	0.440037	0	0.173923	0	0.0739477	0	-0.221123	0	0.338426	0	0.217353	0
-17.8	0.47891	0	0.381132	0	0.173246	0	0.288142	0	-0.0306867	0	0.446955	0
-16.8	-0.0561799	0	-0.0781525	0	0.0365936	0	-0.387872	0	0.150072	0	0.718207	0
-15.8	0.287482	0	0.333991	0	0.240607	0	0.336805	0	0.162723	0	-0.029162	0
-14.8	0.648138	0	0.209601	0	0.471686	0	-4.87e-05	0	-0.221219	0	0.0703248	0
-13.8	0.186035	0	0.150756	0	-0.0523685	0	-0.125001	0	0.0718992	0	0.0229485	0
-12.8	-0.0189953	0	-0.441359	0	0.00933	0	-0.104153	0	-0.440406	0	0.178074	0
-11.8	0.0177523	0	0.171683	0	-0.247873	0	0.28526	0	0.214137	0	0.00242	0
-10.8	0.0984163	0	0.290494	0	0.342008	0	0.52099	0	0.162672	0	0.778131	0
-9.80002	0.213861	0	0.232111	0	0.152399	0	-0.00142	0	0.161984	0	0.147327	0
-8.80002	-0.0995084	0	0.10087	0	-0.315878	0	-0.0138971	0	0.122365	0	-0.253216	0
-7.80002	0.110538	0	-0.77966	0	-0.561276	0	-0.662042	0	-0.083403	0	-0.292474	0
-6.80002	-0.497381	0	-0.0814874	0	-0.0409601	0	0.0640759	0	-0.174044	0	-0.357555	0
-5.80002	-0.405203	0	-0.13439	0	0.055796	0	-0.282878	0	0.0933582	0	-0.161357	0
-4.80002	-0.405274	0	-0.369385	0	-0.481202	0	-0.208253	0	-0.00183	0	0.198241	0
-3.80002	-0.133952	0	0.344563	0	0.128133	0	-0.0370698	0	0.141581	0	0.040689	0
-2.80002	-0.161698	0	-0.420365	0	-0.185258	0	-0.0664389	0	-0.883156	0	-0.582552	0
-1.80002	0.546963	0	1.53872	0	0.616116	0	0.537225	0	0.880904	0	0.275567	0
-0.800018	0.604656	0	0.519268	0	-247.594	0	-0.0909193	-4.07	-0.314981	0	0.366905	0
0.199982	4.70126	7.69209	5.3395	7.42333	5.86257	3.79932	1.89306	-1.63561	1.14921	-0.934171	1.25725	-1.24025
1.19998	19.3038	26.6995	14.0543	16.9799	6.58624	8.62606	3.89599	0.78891	1.97812	0.281898	0.924431	-0.631342
2.19998	36.6826	45.1475	22.6975	26.3938	11.5596	13.4158	5.98193	3.20359	3.10889	1.49521	0.721924	-0.0232722
3.19998	54.5338	63.0412	31.3858	35.6657	16.2041	18.1687	7.93325	5.60843	4.05198	2.70576	1.53286	0.58396
4.19998	71.6722	80.3864	40.0841	44.7962	20.5848	22.8848	10.2432	8.00345	5.36523	3.91355	1.91857	1.19035
5.19998	88.6213	97.1891	48.8079	53.7861	25.5332	27.5642	12.7186	10.3887	6.71206	5.1186	2.64769	1.79591
6.19998	106.043	113.456	58.1137	62.6361	30.3004	32.2069	14.6486	12.7641	7.98584	6.32089	3.49109	2.40064
7.19998	122.472	129.194	66.9975	71.3469	34.7369	36.8132	16.8753	15.1297	8.82322	7.52044	3.54507	3.00452
8.19998	138.471	144.412	74.9875	79.9194	38.9886	41.383	19.1665	17.4856	9.79543	8.71724	4.1694	3.60757
9.19998	153.217	159.116	83.4374	88.3545	43.5448	45.9165	21.0884	19.8317	11.4404	9.9113	4.33416	4.20979
10.2	168.43	173.316	91.7909	96.6529	48.0081	50.4138	23.5154	22.1681	12.4874	11.1026	5.02202	4.81118
11.2	182.639	187.021	100.208	104.816	52.8814	54.875	26.027	24.4948	13.1722	12.2912	5.93074	5.41173
12.2	196.645	200.239	108.195	112.844	56.8059	59.3001	28.3991	26.8118	14.143	13.4771	6.84389	6.01145
13.2	210.631	212.98	115.979	120.738	61.4115	63.6894	30.0844	29.1191	15.5993	14.6602	6.95798	6.61034
14.2	223.501	225.255	124.599	128.499	65.9428	68.0429	32.5474	31.4167	16.3829	15.8406	7.26932	7.2084
15.2	235.44	237.073	132.098	136.129	70.3163	72.3607	34.4103	33.7046	17.7029	17.0182	8.14307	7.80562
16.2	247.732	248.444	140.028	143.628	74.4497	76.6429	36.5431	35.9829	18.8253	18.1932	8.67033	8.40202
17.2	259.493	259.38	147.434	150.997	78.6505	80.8897	38.7369	38.2516	19.8485	19.3654	8.92285	8.99759
18.2	270.058	269.892	155.039	158.237	83.0006	85.1012	40.9533	40.5106	21.1133	20.5349	9.90921	9.59233
19.2	281.216	279.989	162.76	165.351	87.6307	89.2775	43.1739	42.7601	22.4734	21.7017	10.475	10.1862
20.2	290.665	289.684	169.923	172.338	91.5377	93.4187	45.1319	45	23.001	22.8657	11.2568	10.7793
21.2	300.53	298.987	176.829	179.199	96.0101	97.5249	47.07	47.2303	24.181	24.0271	11.4524	11.3716
22.2	309.739	307.909	183.845	185.937	99.8744	101.596	49.3884	49.451	24.9443	25.1858	12.0317	11.963
23.2	318.199	316.463	190.421	192.553	104.139	105.633	51.4885	51.6623	26.3538	26.3417	12.4539	12.5536
24.2	326.549	324.658	197.481	199.047	108.09	109.635	53.808	53.864	27.4328	27.495	13.2952	13.1434
25.2	334.712	332.507	204.347	205.42	112.475	113.603	55.3965	56.0562	28.4272	28.6455	14.1266	13.7323
26.2	342.247	340.02	210.707	211.675	116.455	117.536	57.7321	58.239	29.4642	29.7934	13.9942	14.3205
27.2	349.608	347.209	216.655	217.813	120.388	121.436	59.8854	60.4123	30.9193	30.9385	15.1048	14.9078
28.2	356.637	354.085	223.04	223.834	124.32	125.301	61.8973	62.5761	31.8741	32.081	15.0876	15.4943
29.2	363.155	360.658	229.456	229.74	128.863	129.132	64.3472	64.7305	33.2912	33.2208	16.2584	16.0799
30.2	369.765	366.939	235.78	235.532	132.556	132.93	66.3862	66.8755	34.3202	34.3579	17.0634	16.6648
31.2	375.402	372.939	241.534	241.213	136.458	136.694	68.1362	69.0111	35.3352	35.4923	17.5908	17.2488
32.2	380.88	378.668	247.38	246.782	140.367	140.425	70.3608	71.1374	36.4479	36.624	17.6876	17.832
33.2	387.285	384.136	253.135	252.242	144.311	144.122	72.1247	73.2542	37.4922	37.7531	18.4006	18.4144
34.2	392.531	389.353	258.763	257.594	147.814	147.786	74.2533	75.3618	38.4916	38.8795	19.3123	18.9959
35.2	397.169	394.329	264.119	262.84	151.206	151.417	76.1729	77.46	39.1979	40.0032	19.7766	19.5767
36.2	401.563	399.074	269.481	267.98	154.951	155.016	78.2953	79.5489	40.7534	41.1243	20.178	20.1566
37.2	406.422	403.597	274.564	273.016	158.896	158.581	80.3015	81.6286	41.5205	42.2427	20.077	20.7357
38.2	410.581	407.906	280.039	277.95	162.347	162.114	82.348	83.6989	42.4913	43.3584	20.8344	21.314
39.2	414.569	412.011	285.163	282.783	166.271	165.615	84.092	85.76	43.3278	44.4715	21.3474	21.8915
40.2	418.537	415.921	290.266	287.517	169.871	169.084	86.1652	87.8119	44.623	45.5819	21.8405	22.4681
41.2	421.931	419.643	294.863	292.152	173.542	172.52	88.1771	89.8546	45.4801	46.6896	22.3471	23.044
42.2	425.151	423.185	299.335	296.691	176.469	175.925	90.1679	91.8881	46.4904	47.7947	22.8035	23.619
43.2	428.361	426.556	304.623	301.134	180.231	179.298	92.225	93.9125	47.6993	48.8972	23.1318	24.1932
44.2	431.804	429.763	308.644	305.484	183.902	182.639	94.3759	95.9277	48.7831	49.997	24.6262	24.7666
45.2	434.489	432.813	312.777	309.742	187.383	185.949	95.9754	97.9337	49.581	51.0942	25.0251	25.3392
46.2	437.128	435.713	317.508	313.908	190.825	189.227	97.8917	99.9307	51.1262	52.1887	25.2442	25.911
47.2	439.811	438.47	321.763	317.986	194.003	192.475	100.142	101.919	52.3055	53.2807	25.7158	26.482
48.2	442.499	441.091	326.129	321.975	197.652	195.692	102.419	103.897	53.398	54.3699	26.453	27.0522
49.2	445.045	443.581	330.403	325.878	201.305	198.878	104.849	105.867	54.2892	55.4566	26.9186	27.6215
50.2	448.174	445.947	334.473	329.696	204.43	202.033	106.755	107.828	55.6066	56.5406	27.4578	28.1901
51.2	450.255	448.195	337.944	333.43	207.527	205.158	108.725	109.78	56.6445	57.622	27.9699	28.7578
52.2	452.672	450.33	341.983	337.081	210.897	208.253	110.834	111.722	57.8038	58.7008	28.9173	29.3247
53.2	454.565	452.357	345.414	340.652	214.812	211.318	112.997	113.656	58.8544	59.7769	29.4021	29.8908
54.2	456.456	454.282	348.952	344.144	217.791	214.353	114.985	115.581	60.4202	60.8505	29.8464	30.4561
55.2	458.298	456.109	352.556	347.557	221.1	217.358	117.279	117.497	61.2207	61.9214	30.415	31.0207
56.2	460.178	457.843	356.275	350.894	224.567	220.334	119.057	119.404	62.398	62.9898	30.8374	31.5844
57.2	462.089	459.49	359.451	354.155	228.035	223.281	121.257	121.302	63.7131	64.0555	31.4922	32.1473
58.2	463.82	461.052	362.136	357.343	230.577	226.198	122.863	123.191	64.6025	65.1186	31.6276	32.7093
59.2	464.693	462.534	366.084	360.458	234.542	229.086	124.666	128.954	66.7535	66.1792	32.8656	33.2706
60.2	465.226	463.333	367.272	362.196	234.21	229.548	125.459	128.886	65.7434	68.2724	31.9968	35.1483
61.2	465.786	463.03	367.577	361.976	234.457	229.42	125.409	128.819	65.7357	68.238	32.4833	35.1309
62.2	464.931	462.728	367.433	361.756	234.53	229.292	125.262	128.752	65.8256	68.2036	32.8517	35.1135
63.2	464.383	462.425	367.215	361.536	234.387	229.165	125.093	128.684	65.9342	68.1692	33.0493	35.0961
64.2	463.903	462.123	366.981	361.317	234.317	229.037	125.152	128.617	66.0617	68.1348	33.0816	35.0787
65.2	463.082	461.821	366.216	361.097	234.027	228.91	124.795	128.55	66.3486	68.1004	33.2384	35.0614
66.2	462.298	461.519	366.568	360.878	233.995	228.783	125.45	128.483	66.2695	68.0661	33.3507	35.044
67.2	461.744	461.218	365.74	360.659	233.746	228.655	125.411	128.416	66.0264	68.0317	33.386	35.0267
68.2	461.03	460.916	365.129	360.44	233.883	228.528	124.808	128.348	65.9617	67.9974	33.0749	35.0094
69.2	460.06	460.615	364.705	360.221	233.419	228.401	124.879	128.281	65.7724	67.9631	32.8452	34.992
70.2	459.649	460.315	364.341	360.002	233.08	228.274	124.706	128.214	65.8451	67.9289	33.2478	34.9747
71.2	458.548	460.014	363.704	359.783	232.561	228.147	124.108	128.147	65.6387	67.8946	33.3265	34.9574
72.2	457.586	459.714	363.569	359.565	232.626	228.021	123.879	128.08	65.5668	67.8604	32.994	34.9401
73.2	456.639	459.414	363.014	359.347	231.935	227.894	124.043	128.013	65.7999	67.8262	32.7755	34.9228
74.2	456.585	459.115	362.53	359.129	232.245	227.767	123.965	127.947	65.6746	67.792	33.0463	34.9055
75.2	455.721	458.815	362.576	358.911	232.06	227.641	124.404	127.88	65.8494	67.7578	33.004	34.8883
76.2	455.559	458.516	362.326	358.693	231.902	227.514	124.533	127.813	65.9477	67.7236	33.2123	34.871
77.2	454.943	458.217	361.839	358.476	231.699	227.388	123.957	127.746	66.0573	67.6895	33.1503	34.8538
78.2	453.942	457.919	361.596	358.259	231.43	227.261	123.805	127.679	65.7286	67.6553	32.9876	34.8365
79.2	453.519	457.621	361.056	358.041	231.343	227.135	123.549	127.613	65.8061	67.6212	32.8672	34.8193
80.2	452.922	457.322	360.743	357.824	231.26	227.009	123.722	127.546	65.7942	67.5871	33.1959	34.802
81.2	452.356	457.025	360.839	357.607	231.344	226.883	123.511	127.479	65.6647	67.553	32.9195	34.7848
82.2	451.778	456.727	359.829	357.391	230.944	226.757	123.622	127.413	65.8785	67.519	32.8089	34.7676
83.2	451.296	456.43	359.512	357.174	230.514	226.631	123.76	127.346	65.5731	67.4849	32.9483	34.7504
84.2	450.32	456.133	359.189	356.958	230.505	226.505	123.434	127.28	65.7865	67.4509	32.556	34.7332
85.2	450.008	455.836	359.274	356.742	230.604	226.379	123.632	127.213	65.7722	67.4169	33.1975	34.716
86.2	449.58	455.54	359.26	356.526	230.804	226.254	123.591	127.147	65.6876	67.3829	33.2052	34.6989
87.2	448.882	455.243	358.938	356.31	230.453	226.128	123.208	127.08	65.2767	67.349	32.8304	34.6817
88.2	448.02	454.947	358.612	356.094	230.239	226.002	123.145	127.014	65.6704	67.315	33.0732	34.6645
89.2	447.693	454.652	358.181	355.878	230.163	225.877	123.385	126.948	65.5188	67.2811	32.8065	34.6474
90.2	447.207	454.356	357.592	355.663	229.742	225.752	122.858	126.882	64.9783	67.2472	32.3677	34.6302
91.2	446.501	454.061	357.009	355.448	229.641	225.626	122.792	126.815	64.9776	67.2133	32.4039	34.6131
92.2	446.574	453.766	357.324	355.233	229.836	225.501	123.375	126.749	65.4454	67.1794	32.6663	34.596
93.2	446.451	453.471	357	355.018	229.511	225.376	123.38	126.683	65.7111	67.1455	32.7779	34.5789
94.2	445.817	453.177	356.676	354.803	229.233	225.251	123.076	126.617	65.4978	67.1117	32.9056	34.5618
95.2	445.64	452.883	356.336	354.589	229.131	225.126	122.616	126.551	65.4308	67.0778	33.1964	34.5447
96.2	444.918	452.589	356.143	354.374	228.563	225.001	122.564	126.485	65.3493	67.044	32.8559	34.5276
97.2	444.795	452.295	356.028	354.16	229.162	224.876	122.62	126.419	65.3875	67.0102	32.7546	34.5105
98.2	444	452.002	355.887	353.946	228.662	224.751	122.166	126.353	65.475	66.9765	32.6349	34.4934
99.2	443.566	451.709	355.522	353.732	228.793	224.627	122.797	126.287	65.2857	66.9427	32.7531	34.4764
100.2	442.6	451.416	354.941	353.518	228.488	224.502	122.12	126.221	64.8697	66.909	32.5036	34.4593
101.2	441.855	451.123	354.816	353.304	227.751	224.378	122.051	126.155	64.8751	66.8753	32.6161	34.4423
102.2	441.66	450.831	354.311	353.091	227.903	224.253	121.978	126.089	64.597	66.8415	32.5954	34.4252
103.2	441.136	450.539	354.539	352.878	227.809	224.129	121.93	126.023	64.7348	66.8079	32.701	34.4082
104.2	440.955	450.247	353.813	352.665	227.923	224.005	121.691	125.957	64.5214	66.7742	32.7438	34.3912
105.2	440.857	449.955	353.441	352.452	227.511	223.88	121.573	125.892	64.5867	66.7405	32.6402	34.3742
106.2	440.02	449.664	353.567	352.239	227.417	223.756	121.95	125.826	64.5624	66.7069	32.2933	34.3571
107.2	439.599	449.373	353.146	352.026	227.255	223.632	121.846	125.76	64.9185	66.6733	32.4899	34.3402
108.2	439.38	449.082	352.702	351.814	227.239	223.508	122.089	125.695	64.1353	66.6397	32.429	34.3232
109.2	439.153	448.791	352.877	351.601	227.38	223.384	121.852	125.629	64.7481	66.6061	32.7185	34.3062
110.2	439.015	448.501	352.71	351.389	227.159	223.261	121.594	125.564	64.5074	66.5726	32.6703	34.2892
111.2	438.501	448.211	352.166	351.177	226.549	223.137	121.026	125.498	64.4672	66.539	32.1659	34.2723
112.2	437.703	447.921	351.698	350.965	226.31	223.013	120.925	125.433	64.0891	66.5055	32.0154	34.2553
113.2	437.498	447.631	351.592	350.754	226.342	222.89	121.205	125.367	64.3252	66.472	31.9384	34.2384
114.2	437.092	447.342	351.211	350.542	226.452	222.766	120.437	125.302	64.6208	66.4385	32.1685	34.2214
115.2	436.976	447.053	351.208	350.331	225.782	222.643	120.333	125.236	64.521	66.405	32.1324	34.2045
116.2	436.122	446.764	351.29	350.12	226.257	222.519	120.956	125.171	64.8385	66.3715	32.2669	34.1876
117.2	436.382	446.475	351.03	349.908	226.548	222.396	121.247	125.106	65.0843	66.3381	32.6401	34.1707
118.2	435.833	446.187	350.642	349.698	225.859	222.273	120.535	125.041	64.7879	66.3047	32.8663	34.1538
119.2	435.515	445.899	350.339	349.487	225.762	222.15	120.714	124.975	64.3878	66.2713	32.6815	34.1369
120.2	434.96	445.611	350.051	349.276	225.745	222.027	120.762	124.91	64.0844	66.2379	32.3352	34.12
121.2	434.563	445.323	349.567	349.066	225.302	221.904	119.974	124.845	64.0126	66.2045	32.6928	34.1031
122.2	434.228	445.036	349.49	348.856	224.777	221.781	120.365	124.78	63.8807	66.1712	32.3086	34.0862
123.2	433.422	444.748	349.114	348.645	225.089	221.658	120.248	124.715	64.1368	66.1378	32.1498	34.0694
124.2	433.557	444.462	348.914	348.435	225.01	221.536	120.207	124.65	64.1843	66.1045	32.5769	34.0525
125.2	432.935	444.175	348.799	348.226	224.888	221.413	120.324	124.585	63.8912	66.0712	32.3067	34.0357
126.2	432.662	443.888	348.313	348.016	224.946	221.29	119.841	124.52	63.8187	66.0379	32.1694	34.0189
127.2	432.074	443.602	347.984	347.807	224.294	221.168	119.617	124.455	63.8546	66.0047	32.1861	34.002
128.2	432.007	443.316	348.143	347.597	224.487	221.046	120.18	124.39	63.8807	65.9714	32.2703	33.9852
129.2	431.837	443.031	347.855	347.388	224.676	220.923	119.925	124.325	63.4964	65.9382	32.5686	33.9684
130.2	431.627	442.745	347.78	347.179	224.502	220.801	119.931	124.26	64.0059	65.905	32.3819	33.9516
131.2	431.309	442.46	347.337	346.97	224.138	220.679	120.269	124.196	63.7608	65.8718	32.3982	33.9348
132.2	431.21	442.175	347.467	346.761	224.471	220.557	120.475	124.131	64.1492	65.8386	32.9776	33.918
133.2	430.912	441.89	347.165	346.553	224.257	220.435	120.258	124.066	64.0765	65.8054	32.9383	33.9013
134.2	430.344	441.606	346.967	346.344	224.158	220.313	120.411	124.002	64.1398	65.7723	32.8128	33.8845
135.2	429.957	441.322	346.779	346.136	223.942	220.191	119.738	123.937	64.4308	65.7392	32.3098	33.8677
136.2	429.432	441.038	346.115	345.928	223.494	220.069	119.768	123.872	64.1427	65.7061	32.8126	33.851
137.2	428.908	440.754	345.842	345.72	223.619	219.947	119.649	123.808	63.7374	65.673	32.2086	33.8343
138.2	428.903	440.471	345.495	345.512	223.706	219.826	119.631	123.743	63.8105	65.6399	32.1428	33.8175
139.2	428.614	440.187	345.839	345.305	223.386	219.704	119.998	123.679	64.0187	65.6068	32.2399	33.8008
140.2	428.371	439.904	345.487	345.097	223.327	219.583	119.677	123.614	64.1019	65.5738	32.2379	33.7841
141.2	428.183	439.622	345.154	344.89	223.217	219.461	119.694	123.55	64.4725	65.5408	32.7926	33.7674
142.2	427.716	439.339	345.205	344.683	223.397	219.34	119.889	123.486	64.5195	65.5078	32.5386	33.7507
143.2	427.486	439.057	344.744	344.476	223.347	219.219	119.851	123.421	64.4148	65.4748	32.548	33.734
144.2	426.93	438.775	344.398	344.269	223.25	219.098	119.701	123.357	63.9967	65.4418	32.5888	33.7173
145.2	426.523	438.493	344.678	344.062	223.024	218.977	119.238	123.293	64.2999	65.4089	32.1417	33.7006
146.2	426.373	438.211	344.251	343.856	222.518	218.856	118.913	123.228	63.777	65.3759	32.2587	33.684
147.2	425.641	437.93	343.727	343.649	222.253	218.735	118.585	123.164	63.2941	65.343	32.4715	33.6673
148.2	425.328	437.649	343.396	343.443	221.908	218.614	118.377	123.1	63.3343	65.3101	32.0829	33.6507
149.2	424.946	437.368	343.019	343.237	222.015	218.493	118.867	123.036	63.0608	65.2772	31.7799	33.634
150.2	424.284	437.088	343.271	343.031	222.285	218.372	118.718	122.972	63.2433	65.2443	31.6754	33.6174
151.2	424.723	436.807	343.07	342.825	222.282	218.252	118.78	122.908	63.4524	65.2115	32.6865	33.6008
152.2	424.714	436.527	342.724	342.62	222.05	218.131	118.476	122.844	63.8729	65.1787	32.231	33.5842
153.2	423.984	436.247	342.317	342.414	221.072	218.011	118.137	122.78	63.5305	65.1458	31.6577	33.5676
154.2	423.3	435.968	342.369	342.209	221.122	217.89	117.963	122.716	63.6394	65.113	31.6104	33.551
155.2	423.52	435.688	341.726	342.004	221.221	217.77	118.633	122.652	63.4803	65.0803	32.186	33.5344
156.2	423.163	435.409	341.693	341.799	221.48	217.65	118.383	122.588	63.3034	65.0475	32.0184	33.5178
157.2	422.585	435.13	341.339	341.594	221.08	217.529	118.245	122.524	63.4099	65.0147	31.5689	33.5012
158.2	422.438	434.851	341.318	341.389	220.962	217.409	118.349	122.46	63.7132	64.982	31.7082	33.4847
159.2	422.028	434.573	341.124	341.185	220.626	217.289	118.364	122.397	63.6027	64.9493	31.8102	33.4681
160.2	421.96	434.295	341.066	340.98	220.507	217.169	118.613	122.333	63.3675	64.9166	31.532	33.4516
161.2	421.44	434.017	340.903	340.776	220.666	217.049	118.318	122.269	63.264	64.8839	31.8723	33.435
162.2	420.907	433.739	340.6	340.572	220.585	216.93	117.749	122.205	63.1603	64.8513	31.701	33.4185
163.2	420.8	433.461	340.395	340.368	220.713	216.81	118.224	122.142	62.7836	64.8186	31.5408	33.402
164.2	420.381	433.184	340.322	340.164	220.321	216.69	118.067	122.078	62.6565	64.786	31.8958	33.3854
165.2	420.041	432.907	340.215	339.96	220.291	216.571	118.343	122.015	63.327	64.7534	32.1081	33.3689
166.2	420.013	432.63	339.952	339.757	219.982	216.451	117.971	121.951	63.102	64.7208	31.7592	33.3524
167.2	419.236	432.353	339.575	339.554	220.014	216.332	118.018	121.888	62.893	64.6882	31.9161	33.336
168.2	419.625	432.077	339.71	339.35	220.013	216.212	117.774	121.824	63.0632	64.6556	32.0605	33.3195
169.2	419.558	431.801	340.001	339.147	220.025	216.093	118.048	121.761	63.225	64.6231	31.7127	33.303
170.2	419.219	431.525	339.594	338.944	219.971	215.974	118.209	121.697	63.2666	64.5906	32.0626	33.2865
171.2	418.917	431.249	339.167	338.742	219.739	215.855	118.049	121.634	63.2343	64.5581	32.3153	33.2701
172.2	418.852	430.974	339.097	338.539	218.847	215.736	117.693	121.571	62.6739	64.5256	31.7288	33.2536
173.2	418.529	430.699	338.715	338.337	218.917	215.617	117.678	121.508	63.1934	64.4931	31.8892	33.2372
174.2	418.404	430.424	338.879	338.134	219.127	215.498	117.98	121.444	63.1162	64.4606	31.8613	33.2208
175.2	418.211	430.149	338.418	337.932	218.833	215.379	117.549	121.381	63.1988	64.4282	31.9339	33.2043
176.2	417.375	429.874	338.109	337.73	218.748	215.26	117.559	121.318	62.613	64.3958	31.6763	33.1879
177.2	416.676	429.6	338.202	337.528	218.498	215.142	117.482	121.255	63.0385	64.3634	31.5129	33.1715
178.2	416.961	429.326	337.096	337.327	218.154	215.023	117.052	121.192	62.1499	64.331	31.4351	33.1551
179.2	416.057	429.052	336.333	337.125	218.018	214.904	116.806	121.129	61.7214	64.2986	30.8996	33.1387
180.2	415.804	428.779	336.256	336.924	217.572	214.786	116.724	121.066	62.308	64.2662	31.2648	33.1224
181.2	415.485	428.505	335.937	336.722	217.671	214.668	116.934	121.003	62.3702	64.2339	31.1863	33.106
182.2	415.031	428.232	336.135	336.521	217.622	214.549	116.795	120.94	62.08	64.2016	30.8821	33.0896
183.2	414.914	427.959	336.131	336.32	217.086	214.431	116.983	120.877	62.1282	64.1693	31.0783	33.0733
184.2	414.616	427.687	335.817	336.119	217.257	214.313	117.133	120.814	61.5361	64.137	30.9463	33.0569
185.2	414.585	427.414	335.628	335.919	217.657	214.195	117.047	120.751	61.9509	64.1047	31.1002	33.0406
186.2	414.747	427.142	335.364	335.718	217.088	214.077	116.777	120.688	62.1707	64.0725	30.946	33.0242
187.2	413.742	426.87	334.969	335.518	217.341	213.959	116.831	120.625	61.8976	64.0402	30.9468	33.0079
188.2	413.273	426.598	335.05	335.318	217.079	213.841	116.883	120.563	61.8733	64.008	31.2117	32.9916
189.2	413.546	426.327	334.968	335.118	216.741	213.723	116.605	120.5	61.9268	63.9758	31.152	32.9753
190.2	412.93	426.055	334.326	334.918	216.477	213.606	116.366	120.437	61.8062	63.9436	30.7648	32.959
191.2	412.338	425.784	333.936	334.718	216.285	213.488	116.095	120.375	61.5734	63.9114	30.8475	32.9427
192.2	412.389	425.513	334.263	334.518	216.337	213.37	116.83	120.312	61.9965	63.8793	31.2198	32.9264
193.2	412.141	425.243	334	334.319	216.413	213.253	116.376	120.249	61.8631	63.8471	30.9767	32.9101
194.2	411.615	424.972	333.831	334.119	216.129	213.135	116.19	120.187	61.6629	63.815	30.7936	32.8939
195.2	411.527	424.702	333.477	333.92	215.823	213.018	115.901	120.124	61.313	63.7829	30.7455	32.8776
196.2	410.764	424.432	333.482	333.721	215.814	212.901	116.237	120.062	61.1783	63.7508	30.6903	32.8614
197.2	410.881	424.162	333.374	333.522	215.959	212.784	116.215	120	61.8133	63.7188	30.8066	32.8451
198.2	410.892	423.893	332.998	333.323	215.586	212.666	116.113	119.937	61.6447	63.6867	30.727	32.8289
199.2	410.405	423.624	333.299	333.125	216.154	212.549	116.109	119.875	61.5352	63.6547	30.9514	32.8127
200.2	410.327	423.355	333.274	332.926	215.825	212.432	116.143	119.812	62.0362	63.6226	30.8465	32.7965
201.2	410.326	423.086	333.288	332.728	215.465	212.315	116.503	119.75	62.1085	63.5906	31.0645	32.7802
202.2	410.143	422.817	332.709	332.53	215.898	212.199	116.435	119.688	62.0357	63.5587	30.9173	32.764
203.2	409.682	422.549	332.49	332.332	215.496	212.082	115.882	119.626	61.8365	63.5267	31.018	32.7479
204.2	409.117	422.281	331.854	332.134	215.109	211.965	115.643	119.563	61.8191	63.4947	30.6724	32.7317
205.2	408.892	422.013	331.652	331.936	215.173	211.849	115.464	119.501	61.5697	63.4628	30.7138	32.7155
206.2	408.361	421.745	331.833	331.738	215.355	211.732	115.717	119.439	61.9731	63.4309	30.6698	32.6993
207.2	408.312	421.477	331.479	331.541	215.213	211.615	115.774	119.377	61.9482	63.399	30.7705	32.6832
208.2	408.318	421.21	331.552	331.344	215.224	211.499	115.774	119.315	61.677	63.3671	30.7745	32.667
209.2	408.065	420.943	331.357	331.146	214.734	211.383	115.256	119.253	61.6119	63.3352	30.9361	32.6509
210.2	407.487	420.676	331.219	330.949	214.508	211.267	115.625	119.191	61.5709	63.3034	30.7358	32.6347
211.2	406.964	420.41	331.238	330.753	214.765	211.15	115.787	119.129	61.6109	63.2715	30.8013	32.6186
212.2	407.246	420.143	331.006	330.556	214.349	211.034	115.139	119.067	61.6923	63.2397	30.7651	32.6025
213.2	406.453	419.877	330.651	330.359	214.119	210.918	115.333	119.005	61.3042	63.2079	30.3336	32.5864
214.2	406.503	419.611	330.583	330.163	214.776	210.802	115.098	118.944	61.9616	63.1761	30.5581	32.5703
215.2	406.721	419.345	330.462	329.966	214.289	210.686	115.291	118.882	61.5791	63.1443	31.1938	32.5542
216.2	406.614	419.08	330.225	329.77	214.193	210.57	114.896	118.82	61.6482	63.1126	30.4553	32.5381
217.2	405.732	418.815	329.872	329.574	213.809	210.455	114.258	118.758	61.1984	63.0808	30.3694	32.522
218.2	405.296	418.549	329.793	329.378	213.43	210.339	114.972	118.696	61.145	63.0491	30.4725	32.5059
219.2	404.959	418.285	329.411	329.183	213.406	210.223	115.067	118.635	61.2477	63.0174	30.1026	32.4899
220.2	405.028	418.02	328.859	328.987	213.229	210.108	114.771	118.573	61.1466	62.9857	30.145	32.4738
221.2	404.58	417.756	329.206	328.792	212.917	209.992	114.956	118.512	61.2078	62.954	30.1321	32.4578
222.2	404.456	417.491	328.995	328.596	213.403	209.877	114.589	118.45	61.0668	62.9224	29.8653	32.4417
223.2	403.925	417.227	328.755	328.401	213.416	209.762	114.921	118.388	61.164	62.8908	30.312	32.4257
224.2	404.128	416.964	328.386	328.206	212.982	209.646	114.502	118.327	61.1709	62.8591	30.0205	32.4097
225.2	403.174	416.7	327.817	328.011	212.917	209.531	114.389	118.266	60.6455	62.8275	29.8801	32.3937
226.2	403.065	416.437	327.962	327.816	212.729	209.416	114.69	118.204	60.6514	62.7959	30.2086	32.3777
227.2	403.337	416.174	327.719	327.622	212.787	209.301	114.348	118.143	60.8839	62.7644	30.3258	32.3617
228.2	403.009	415.911	327.713	327.427	212.49	209.186	114.368	118.081	60.5124	62.7328	30.0305	32.3457
229.2	402.529	415.648	327.552	327.233	212.331	209.071	114.345	118.02	60.3592	62.7013	30.1652	32.3297
230.2	402.047	415.386	327.251	327.039	211.998	208.956	113.942	117.959	60.3637	62.6697	30.1237	32.3137
231.2	401.814	415.123	327.443	326.845	211.8	208.842	114.312	117.897	60.1105	62.6382	30.1255	32.2978
232.2	401.932	414.861	326.578	326.651	212.22	208.727	113.66	117.836	60.046	62.6067	29.9812	32.2818
233.2	401.438	414.599	327.199	326.457	212.377	208.612	114.43	117.775	60.5726	62.5753	30.0133	32.2658
234.2	401.628	414.338	326.963	326.263	211.959	208.498	114.045	117.714	60.2215	62.5438	30.087	32.2499
235.2	400.595	414.076	326.348	326.07	211.534	208.383	113.657	117.653	59.9526	62.5124	30.0622	32.234
236.2	400.003	413.815	326.085	325.877	211.693	208.269	113.765	117.592	60.0039	62.4809	29.676	32.218
237.2	400.229	413.554	325.842	325.683	211.414	208.155	113.631	117.531	59.8451	62.4495	29.5634	32.2021
238.2	399.953	413.294	326.21	325.49	211.492	208.041	113.722	117.47	59.7843	62.4181	29.3238	32.1862
239.2	399.904	413.033	325.699	325.297	211.416	207.926	113.704	117.409	59.7021	62.3868	29.6638	32.1703
240.2	399.225	412.773	325.41	325.105	211.118	207.812	113.189	117.348	59.6719	62.3554	29.3358	32.1544
241.2	398.946	412.513	325.509	324.912	210.856	207.698	113.432	117.287	60.1473	62.3241	29.455	32.1385
242.2	398.709	412.253	325.418	324.719	211.109	207.584	113.322	117.226	59.8147	62.2927	29.2829	32.1227
243.2	398.631	411.993	324.81	324.527	211.049	207.47	113.679	117.165	59.8136	62.2614	29.464	32.1068
244.2	398.721	411.733	324.958	324.335	211.109	207.356	113.64	117.104	60.3302	62.2301	29.9	32.0909
245.2	398.613	411.474	324.654	324.143	211.089	207.243	113.66	117.043	60.008	62.1988	29.7982	32.0751
246.2	398.189	411.215	324.733	323.951	211.092	207.129	113.35	116.983	59.9426	62.1676	29.7346	32.0592
247.2	397.995	410.956	324.624	323.759	210.506	207.015	113.055	116.922	60.1227	62.1363	29.7557	32.0434
248.2	397.363	410.698	324.505	323.567	210.639	206.902	113.398	116.861	60.1565	62.1051	29.3647	32.0276
249.2	397.242	410.439	324.303	323.376	210.528	206.788	113.279	116.801	59.9818	62.0739	29.5803	32.0117
250.2	397.278	410.181	324.248	323.184	210.926	206.675	113.346	116.74	60.0388	62.0427	29.7585	31.9959
251.2	397.129	409.923	323.852	322.993	210.656	206.562	113.059	116.679	59.753	62.0115	29.3106	31.9801
252.2	396.286	409.665	323.219	322.802	210.539	206.448	113.006	116.619	59.9557	61.9804	29.4082	31.9643
253.2	396.777	409.408	323.465	322.611	210.481	206.335	113.138	116.558	60.48	61.9492	29.7066	31.9485
254.2	396.537	409.15	322.945	322.42	210.656	206.222	112.852	116.498	60.5576	61.9181	29.6071	31.9327
255.2	396.099	408.893	322.625	322.23	210.174	206.109	113.097	116.437	60.4805	61.887	29.4554	31.917
256.2	395.674	408.636	322.478	322.039	209.779	205.996	112.823	116.377	60.4816	61.8559	29.8043	31.9012
257.2	395.213	408.38	322.376	321.849	209.815	205.883	113.048	116.317	60.3615	61.8248	29.6544	31.8854
258.2	395.07	408.123	322.138	321.658	210.03	205.77	112.989	116.256	60.5306	61.7937	30.0896	31.8697
259.2	395.294	407.867	322.175	321.468	209.956	205.658	113.197	116.196	60.7487	61.7627	30.055	31.854
260.2	394.782	407.611	321.66	321.278	210.015	205.545	112.973	116.136	60.4195	61.7316	29.9757	31.8382
261.2	394.43	407.355	321.247	321.088	210.01	205.432	112.721	116.075	59.9796	61.7006	30.0061	31.8225
262.2	394.387	407.099	321.248	320.898	209.538	205.32	113.012	116.015	60.1154	61.6696	29.3607	31.8068
263.2	394.02	406.843	321.186	320.709	209.638	205.207	113.002	115.955	60.1598	61.6386	29.6699	31.7911
264.2	393.788	406.588	320.913	320.519	210.065	205.095	112.984	115.895	60.0843	61.6076	29.82	31.7754
265.2	393.27	406.333	320.782	320.33	209.214	204.982	112.57	115.835	60.215	61.5767	29.8567	31.7597
266.2	393.036	406.078	320.506	320.141	208.859	204.87	112.21	115.775	59.6449	61.5457	29.471	31.744
267.2	392.905	405.824	320.805	319.952	208.741	204.758	112.542	115.715	59.9868	61.5148	29.388	31.7283
268.2	392.818	405.569	320.863	319.763	209.101	204.646	112.427	115.655	59.9608	61.4839	30.1055	31.7126
269.2	392.621	405.315	320.576	319.574	208.848	204.534	112.054	115.595	59.8708	61.453	30.0208	31.697
270.2	391.714	405.061	320.16	319.385	208.901	204.422	112.3	115.535	60.0247	61.4222	29.5584	31.6813
271.2	391.904	404.807	320.189	319.197	208.944	204.31	112.118	115.475	60.3974	61.3913	30.0568	31.6657
272.2	392.016	404.553	320.164	319.008	208.646	204.198	112.275	115.415	60.3171	61.3605	29.8672	31.65
273.2	391.87	404.3	319.703	318.82	208.616	204.086	112.243	115.355	60.2725	61.3296	29.6075	31.6344
274.2	391.977	404.047	319.314	318.632	208.419	203.974	111.723	115.295	60.2164	61.2988	29.6546	31.6188
275.2	391.456	403.794	319.472	318.444	208.6	203.863	111.782	115.235	60.2724	61.268	29.7428	31.6031
276.2	391.333	403.541	319.454	318.256	207.933	203.751	112.053	115.176	60.2451	61.2372	29.8088	31.5875
277.2	391.223	403.288	319.354	318.069	208.349	203.64	111.785	115.116	59.8307	61.2065	29.9547	31.5719
278.2	390.743	403.036	319.002	317.881	207.862	203.528	111.841	115.056	59.6829	61.1757	29.9364	31.5563
279.2	390.637	402.784	318.622	317.694	207.921	203.417	111.333	114.997	59.8145	61.145	29.8952	31.5408
280.2	390.129	402.532	318.617	317.506	207.854	203.305	111.362	114.937	59.42	61.1143	29.3771	31.5252
281.2	389.986	402.28	318.103	317.319	207.437	203.194	111.313	114.877	59.4174	61.0836	29.2829	31.5096
282.2	389.416	402.028	318.262	317.132	207.45	203.083	111.166	114.818	59.3616	61.0529	29.334	31.4941
283.2	389.063	401.777	317.787	316.945	207.643	202.972	110.866	114.758	59.2846	61.0223	29.3477	31.4785
284.2	389.066	401.526	317.77	316.758	207.578	202.861	111.135	114.699	59.7999	60.9916	29.5731	31.463
285.2	389	401.275	317.371	316.572	207.481	202.75	110.701	114.639	59.4812	60.961	29.3866	31.4474
286.2	388.263	401.024	317.47	316.385	207.061	202.639	111.016	114.58	59.679	60.9303	29.0123	31.4319
287.2	388.352	400.773	317.618	316.199	207.18	202.528	110.831	114.521	59.4845	60.8997	29.2965	31.4164
288.2	388.209	400.523	317.154	316.013	206.786	202.417	110.357	114.461	59.0832	60.8692	29.4181	31.4008
289.2	387.95	400.273	317.154	315.827	206.987	202.307	110.263	114.402	58.9411	60.8386	29.0977	31.3853
290.2	387.635	400.023	316.564	315.641	206.929	202.196	110.464	114.343	58.9647	60.808	28.9711	31.3698
291.2	387.654	399.773	316.518	315.455	206.736	202.085	110.671	114.283	59.0972	60.7775	29.0839	31.3544
292.2	387.431	399.524	316.199	315.269	206.548	201.975	110.853	114.224	59.0922	60.747	29.0323	31.3389
293.2	387.1	399.274	315.975	315.083	206.694	201.865	111.046	114.165	59.3896	60.7165	29.3969	31.3234
294.2	387.058	399.025	316.032	314.898	206.354	201.754	110.995	114.106	59.434	60.686	29.6177	31.3079
295.2	386.82	398.776	316.121	314.713	206.467	201.644	111.168	114.047	59.4995	60.6555	29.3179	31.2925
296.2	386.999	398.527	315.643	314.528	206.203	201.534	110.532	113.988	59.3224	60.625	29.4237	31.277
297.2	386.425	398.279	315.478	314.342	206.196	201.423	110.729	113.929	59.4431	60.5946	29.547	31.2616
298.2	386.6	398.03	315.332	314.158	206.075	201.313	110.374	113.87	59.5714	60.5642	29.7562	31.2461
299.2	386.02	397.782	315.397	313.973	206.139	201.203	110.462	113.811	59.4433	60.5338	29.7549	31.2307
300.2	385.787	397.534	314.887	313.788	205.575	201.093	109.719	113.752	59.1822	60.5034	29.7411	31.2153
301.2	385.399	397.286	314.692	313.604	205.815	200.984	110.407	113.693	59.1573	60.473	29.2581	31.1999
302.2	385.429	397.039	314.556	313.419	205.925	200.874	109.953	113.634	59.1158	60.4426	29.3013	31.1845
303.2	385.184	396.791	314.697	313.235	205.515	200.764	110.025	113.575	59.0363	60.4123	29.3229	31.1691
304.2	384.968	396.544	314.368	313.051	205.444	200.654	110.296	113.516	59.1641	60.3819	29.0975	31.1537
305.2	384.573	396.297	313.984	312.867	205.422	200.545	110.127	113.457	58.8193	60.3516	29.072	31.1383
306.2	384.209	396.05	313.745	312.683	204.997	200.435	109.778	113.398	58.5187	60.3213	28.6973	31.1229
307.2	383.838	395.804	313.068	312.499	204.489	200.326	109.894	113.34	58.632	60.291	28.4292	31.1075
308.2	383.622	395.558	313.119	312.316	204.76	200.216	109.667	113.281	58.5399	60.2608	28.4892	31.0922
309.2	383.623	395.311	313.192	312.132	204.506	200.107	109.893	113.222	58.6153	60.2305	28.7944	31.0768
310.2	383.003	395.065	312.702	311.949	204.663	199.998	109.682	113.164	58.4045	60.2003	28.4497	31.0615
311.2	382.421	394.82	312.763	311.766	204.757	199.888	109.869	113.105	58.5466	60.17	28.8024	31.0462
312.2	382.433	394.574	312.415	311.583	204.563	199.779	109.557	113.047	58.325	60.1398	28.8069	31.0308
313.2	382.449	394.328	312.557	311.4	204.111	199.67	109.807	112.988	58.3203	60.1096	28.4135	31.0155
314.2	382.543	394.083	312.435	311.217	204.693	199.561	109.755	112.93	58.8752	60.0795	29.1325	31.0002
315.2	382.683	393.838	312.23	311.034	204.41	199.452	109.591	112.871	58.4322	60.0493	28.9032	30.9849
316.2	382.084	393.593	312.072	310.852	204.569	199.343	109.688	112.813	58.8339	60.0192	28.9781	30.9696
317.2	381.925	393.349	311.703	310.669	204.061	199.235	109.811	112.754	58.6193	59.989	29.151	30.9543
318.2	381.215	393.104	311.851	310.487	203.667	199.126	108.988	112.696	58.0312	59.9589	29.2046	30.939
319.2	380.557	392.86	311.086	310.305	203.709	199.017	109.109	112.637	58.2838	59.9288	28.563	30.9237
320.2	380.941	392.616	311.506	310.123	203.581	198.909	109.351	112.579	58.4746	59.8987	29.1354	30.9085
321.2	380.969	392.372	311.389	309.941	203.85	198.8	109.431	112.521	58.3697	59.8687	28.8572	30.8932
322.2	380.769	392.129	310.974	309.759	203.609	198.692	109.006	112.463	58.3211	59.8386	28.7644	30.878
323.2	380.376	391.885	310.852	309.577	203.283	198.583	109.151	112.404	58.4913	59.8086	28.7192	30.8627
324.2	379.834	391.642	310.415	309.396	202.994	198.475	109.252	112.346	58.0133	59.7786	28.907	30.8475
325.2	379.67	391.399	310.85	309.214	203.295	198.366	109.704	112.288	58.4355	59.7486	28.7476	30.8323
326.2	379.773	391.156	310.579	309.033	202.775	198.258	109.05	112.23	58.542	59.7186	28.7075	30.817
327.2	379.13	390.913	310.047	308.852	202.742	198.15	109.186	112.172	58.0046	59.6886	28.1351	30.8018
328.2	378.979	390.671	310.184	308.671	203.005	198.042	109.476	112.114	58.2123	59.6587	28.1798	30.7866
329.2	379.039	390.428	309.664	308.49	202.606	197.934	108.832	112.056	57.5217	59.6287	28.0309	30.7714
330.2	378.307	390.186	309.587	308.309	202.691	197.826	108.837	111.998	57.6578	59.5988	28.0131	30.7562
331.2	378.642	389.944	309.608	308.129	202.887	197.718	108.847	111.94	57.7551	59.5689	28.3458	30.741
332.2	378.387	389.703	309.439	307.948	202.363	197.61	108.63	111.882	57.5223	59.539	28.219	30.7259
333.2	377.615	389.461	309.485	307.768	202.501	197.503	108.616	111.824	58.0408	59.5091	27.9919	30.7107
334.2	377.781	389.22	309.108	307.588	202.635	197.395	108.835	111.766	58.094	59.4792	28.5832	30.6955
335.2	377.266	388.979	308.698	307.407	201.667	197.287	108.329	111.708	57.6642	59.4494	28.5365	30.6804
336.2	377.047	388.738	308.483	307.227	201.579	197.18	108.54	111.651	57.6891	59.4196	28.0909	30.6652
337.2	377.127	388.497	308.436	307.048	201.912	197.072	108.771	111.593	57.7161	59.3897	27.9825	30.6501
338.2	377.62	388.256	308.506	306.868	202.007	196.965	108.86	111.535	58.2169	59.3599	28.384	30.635
339.2	377.113	388.016	308.064	306.688	201.491	196.858	108.311	111.477	57.7033	59.3301	28.5102	30.6199
340.2	376.252	387.776	308.13	306.509	201.605	196.75	108.39	111.42	57.6925	59.3004	28.0352	30.6047
341.2	376.454	387.536	307.394	306.329	201.277	196.643	108	111.362	57.2508	59.2706	28.139	30.5896
342.2	376.131	387.296	307.006	306.15	201.27	196.536	108.215	111.304	56.9215	59.2409	27.7709	30.5745
343.2	375.965	387.056	306.948	305.971	200.92	196.429	107.776	111.247	57.0265	59.2112	27.475	30.5594
344.2	375.956	386.817	306.852	305.792	201.281	196.322	107.425	111.189	56.9732	59.1814	27.2849	30.5444
345.2	375.582	386.577	307.006	305.613	201.171	196.215	108.342	111.132	57.6256	59.1518	27.211	30.5293
346.2	375.524	386.338	306.906	305.435	201.238	196.108	107.952	111.074	57.0289	59.1221	27.464	30.5142
347.2	375.09	386.099	306.937	305.256	200.88	196.001	107.788	111.017	56.9787	59.0924	27.8533	30.4991
348.2	375.098	385.861	307.057	305.077	200.879	195.894	107.988	110.959	56.8516	59.0628	27.5182	30.4841
349.2	375.045	385.622	306.173	304.899	200.751	195.788	107.63	110.902	57.0268	59.0331	27.2808	30.469
350.2	374.831	385.384	306.109	304.721	200.52	195.681	107.785	110.845	57.0875	59.0035	27.3951	30.454
351.2	374.419	385.146	305.623	304.543	200.424	195.574	107.551	110.787	57.0673	58.9739	27.9373	30.439
352.2	374.164	384.908	305.648	304.365	200.42	195.468	107.447	110.73	56.881	58.9443	27.8455	30.424
353.2	374.012	384.67	305.869	304.187	200.686	195.362	107.511	110.673	56.757	58.9148	28.3155	30.4089
354.2	373.759	384.433	306.123	304.009	200.672	195.255	107.98	110.616	56.9438	58.8852	28.0561	30.3939
355.2	373.947	384.195	305.563	303.832	200.428	195.149	107.457	110.558	56.9815	58.8557	28.2863	30.3789
356.2	373.597	383.958	305.448	303.654	200.286	195.043	107.4	110.501	57.2011	58.8261	28.0367	30.3639
357.2	373.325	383.721	305.421	303.477	200.195	194.936	107.521	110.444	57.0688	58.7966	28.3267	30.3489
358.2	373.056	383.484	305.135	303.3	199.443	194.83	106.948	110.387	57.0051	58.7671	28.0177	30.334
359.2	372.685	383.247	304.924	303.123	199.618	194.724	107.022	110.33	57.2939	58.7377	27.8548	30.319
360.2	372.557	383.011	304.861	302.946	199.687	194.618	107.069	110.273	56.8523	58.7082	27.4484	30.304
361.2	372.584	382.775	304.458	302.769	199.156	194.512	106.554	110.216	56.83	58.6787	27.8023	30.2891
362.2	371.772	382.539	304.227	302.592	198.906	194.407	106.829	110.159	56.7122	58.6493	27.4666	30.2741
363.2	371.405	382.303	303.882	302.415	199.228	194.301	106.811	110.102	56.7846	58.6199	26.9981	30.2592
364.2	371.3	382.067	303.992	302.239	199.022	194.195	107.002	110.045	56.9053	58.5905	27.745	30.2443
365.2	371.559	381.832	304.026	302.063	199.044	194.089	106.86	109.988	56.9828	58.5611	27.7613	30.2293
366.2	370.854	381.596	303.932	301.886	199.033	193.984	106.929	109.931	56.7155	58.5317	27.7654	30.2144
367.2	370.748	381.361	303.602	301.71	198.67	193.878	106.448	109.875	56.9673	58.5024	27.7232	30.1995
368.2	370.368	381.126	303.726	301.534	198.794	193.773	106.72	109.818	56.8479	58.473	27.5691	30.1846
369.2	370.52	380.891	303.419	301.358	198.899	193.667	107.259	109.761	56.9427	58.4437	27.7417	30.1697
370.2	370.393	380.657	303.463	301.183	198.765	193.562	106.45	109.704	56.751	58.4144	27.8099	30.1548
371.2	369.975	380.422	303.735	301.007	198.562	193.457	106.988	109.648	57.324	58.3851	27.7054	30.1399
372.2	370.19	380.188	303.598	300.832	199.195	193.352	107.123	109.591	57.6116	58.3558	28.1211	30.1251
373.2	369.898	379.954	303.157	300.656	198.932	193.246	106.656	109.534	56.903	58.3265	28.4288	30.1102
374.2	369.595	379.72	303.345	300.481	198.161	193.141	106.595	109.478	56.7194	58.2973	28.1086	30.0953
375.2	369.138	379.486	302.539	300.306	198.547	193.036	106.508	109.421	56.92	58.2681	27.4607	30.0805
376.2	368.936	379.253	302.591	300.131	198.353	192.931	106.011	109.365	56.7715	58.2388	27.7686	30.0656
377.2	368.436	379.02	302.614	299.956	197.619	192.827	106.133	109.308	56.4372	58.2096	27.3803	30.0508
378.2	368.494	378.786	302.146	299.781	197.742	192.722	106.335	109.252	56.491	58.1804	27.3995	30.036
379.2	368.387	378.553	302.124	299.607	197.958	192.617	106.373	109.195	56.6031	58.1513	27.5093	30.0212
380.2	368.073	378.321	301.903	299.432	197.915	192.512	106.62	109.139	57.0159	58.1221	27.5791	30.0063
381.2	367.834	378.088	301.667	299.258	197.535	192.408	106.197	109.082	56.6709	58.093	27.0948	29.9915
382.2	367.456	377.856	301.627	299.084	197.349	192.303	105.9	109.026	56.7843	58.0638	27.3309	29.9767
383.2	367.563	377.623	301.648	298.909	197.535	192.199	106.324	108.97	56.8606	58.0347	27.5354	29.9619
384.2	367.267	377.391	301.146	298.735	197.454	192.094	105.856	108.913	56.5419	58.0056	27.1279	29.9472
385.2	366.95	377.159	300.995	298.561	197.607	191.99	106.301	108.857	56.6592	57.9765	27.3255	29.9324
386.2	367.135	376.928	301.457	298.388	197.89	191.885	106.002	108.801	56.6892	57.9475	27.4626	29.9176
387.2	366.824	376.696	301.016	298.214	197.664	191.781	105.949	108.745	56.5628	57.9184	27.6561	29.9028
388.2	366.19	376.465	300.468	298.04	197.144	191.677	105.985	108.689	56.5515	57.8894	27.9496	29.8881
389.2	366.572	376.234	300.48	297.867	196.96	191.573	106.062	108.632	56.0616	57.8604	27.536	29.8733
390.2	366.263	376.003	300.521	297.694	197.012	191.469	106.011	108.576	56.3875	57.8313	27.4523	29.8586
391.2	365.893	375.772	300.679	297.521	197.167	191.365	106.157	108.52	56.5627	57.8024	28.1275	29.8439
392.2	366.07	375.541	300.599	297.348	197.039	191.261	105.729	108.464	56.6614	57.7734	28.2212	29.8292
393.2	365.8	375.311	300.194	297.175	196.799	191.157	105.566	108.408	56.5022	57.7444	27.3508	29.8144
394.2	365.786	375.081	300.387	297.002	196.669	191.053	105.937	108.352	56.5218	57.7155	27.857	29.7997
395.2	365.202	374.851	300.611	296.829	196.787	190.949	106.118	108.296	56.8058	57.6865	27.7496	29.785
396.2	365.265	374.621	300.238	296.657	197.07	190.846	105.824	108.24	56.8668	57.6576	28.026	29.7703
397.2	365.071	374.391	299.711	296.484	196.212	190.742	105.212	108.184	56.3282	57.6287	27.7356	29.7556
398.2	364.467	374.161	299.845	296.312	196.282	190.639	105.698	108.129	56.1799	57.5998	27.6153	29.741
399.2	364.169	373.932	299.514	296.14	196.331	190.535	105.509	108.073	56.201	57.5709	27.6443	29.7263
400.2	363.818	373.703	299.221	295.968	196.159	190.432	105.185	108.017	56.1894	57.5421	27.607	29.7116
401.2	363.508	373.474	299.158	295.796	196.362	190.328	105.661	107.961	55.828	57.5132	27.2106	29.697
402.2	363.888	373.245	299.331	295.624	196.237	190.225	105.293	107.905	56.273	57.4844	27.4835	29.6823
403.2	363.282	373.016	298.457	295.452	195.881	190.122	105.04	107.85	56.0041	57.4556	27.5103	29.6677
404.2	363.028	372.788	298.848	295.28	195.724	190.019	105.516	107.794	56.3996	57.4268	27.6534	29.653
405.2	363.135	372.559	298.71	295.109	195.458	189.915	105.128	107.738	56.202	57.398	27.6385	29.6384
406.2	362.614	372.331	299.108	294.937	195.953	189.812	105.419	107.683	56.4842	57.3692	27.5087	29.6238
407.2	362.838	372.103	299.073	294.766	195.902	189.709	105.909	107.627	56.6822	57.3405	27.9088	29.6092
408.2	362.726	371.876	298.504	294.595	195.687	189.606	105.348	107.572	56.4043	57.3117	28.0409	29.5946
409.2	362.621	371.648	298.818	294.424	195.75	189.504	105.8	107.516	56.6571	57.283	27.6865	29.58
410.2	362.631	371.421	298.313	294.253	195.142	189.401	105.589	107.461	56.2586	57.2543	27.9995	29.5654
411.2	361.951	371.193	297.801	294.082	195.233	189.298	105.275	107.405	56.1531	57.2256	27.5843	29.5508
412.2	361.57	370.966	297.508	293.912	194.756	189.195	105.086	107.35	55.7607	57.1969	27.1699	29.5362
413.2	361.406	370.739	297.922	293.741	195.169	189.093	105.428	107.294	56.0852	57.1683	27.5111	29.5216
414.2	361.59	370.513	297.425	293.571	195.033	188.99	104.804	107.239	55.908	57.1396	27.6489	29.5071
415.2	360.865	370.286	297	293.401	194.605	188.888	104.503	107.184	55.6484	57.111	27.0703	29.4925
416.2	360.501	370.06	296.894	293.23	194.333	188.785	104.483	107.128	55.5745	57.0824	27.2261	29.478
417.2	360.809	369.834	296.807	293.06	194.441	188.683	104.313	107.073	55.5598	57.0538	27.4541	29.4634
418.2	360.216	369.607	296.434	292.89	194.029	188.581	104.225	107.018	55.4431	57.0252	26.9152	29.4489
419.2	359.76	369.382	296.616	292.72	193.884	188.478	104.284	106.963	55.3915	56.9966	26.7202	29.4344
420.2	359.754	369.156	296.553	292.551	193.935	188.376	104.508	106.907	55.4154	56.968	26.8958	29.4198
421.2	359.815	368.93	296.163	292.381	193.935	188.274	104.368	106.852	55.3178	56.9395	26.9582	29.4053
422.2	359.384	368.705	296.177	292.212	194.52	188.172	104.084	106.797	55.4659	56.911	26.8321	29.3908
423.2	359.524	368.48	296.081	292.042	193.951	188.07	103.942	106.742	55.0968	56.8824	27.0641	29.3763
424.2	359.227	368.255	295.807	291.873	193.338	187.968	104.438	106.687	54.9035	56.8539	26.6597	29.3618
425.2	358.547	368.03	295.611	291.704	193.228	187.866	104.236	106.632	55.0724	56.8254	26.9033	29.3473
426.2	358.787	367.805	295.77	291.535	193.376	187.764	103.692	106.577	55.0894	56.797	26.9529	29.3329
427.2	358.429	367.581	295.866	291.366	193.588	187.663	104.456	106.522	55.1731	56.7685	26.9595	29.3184
428.2	358.502	367.357	295.916	291.197	193.761	187.561	104.656	106.467	55.3869	56.7401	27.1359	29.3039
429.2	358.579	367.133	295.323	291.029	193.369	187.459	104.177	106.412	55.519	56.7116	27.6695	29.2895
430.2	358.242	366.909	295.325	290.86	193.365	187.358	104.271	106.357	55.1472	56.6832	27.0296	29.275
431.2	358.054	366.685	295.114	290.692	193.605	187.256	104.16	106.302	55.7757	56.6548	27.2726	29.2606
432.2	357.819	366.461	295.127	290.523	193.588	187.155	104.169	106.247	55.2809	56.6264	27.1424	29.2462
433.2	357.815	366.238	295.043	290.355	193.125	187.053	104.414	106.193	55.3287	56.5981	27.2564	29.2317
434.2	357.269	366.015	295.135	290.187	193.11	186.952	103.904	106.138	55.3578	56.5697	26.8636	29.2173
435.2	357.091	365.791	294.549	290.019	192.82	186.851	103.302	106.083	55.0176	56.5414	27.0526	29.2029
436.2	357.039	365.569	294.041	289.851	192.647	186.75	103.536	106.028	55.0552	56.513	26.6525	29.1885
437.2	357.161	365.346	294.255	289.684	193.019	186.648	103.78	105.974	55.5033	56.4847	27.0169	29.1741
438.2	356.818	365.123	294.21	289.516	192.57	186.547	103.853	105.919	55.4548	56.4564	27.2017	29.1597
439.2	356.528	364.901	294.022	289.348	192.695	186.446	103.932	105.865	54.9118	56.4282	26.9751	29.1453
440.2	356.211	364.679	294.062	289.181	192.657	186.345	103.576	105.81	54.9548	56.3999	27.179	29.131
441.2	356.131	364.456	293.844	289.014	192.491	186.245	103.517	105.755	54.5554	56.3716	27.4452	29.1166
442.2	356.055	364.235	293.723	288.847	192.239	186.144	103.899	105.701	54.5286	56.3434	26.744	29.1022
443.2	355.897	364.013	293.175	288.68	192.462	186.043	103.532	105.646	54.843	56.3152	26.8701	29.0879
444.2	355.609	363.791	292.966	288.513	192.223	185.942	103.463	105.592	54.6377	56.287	26.7938	29.0735
445.2	355.159	363.57	292.758	288.346	191.951	185.842	103.205	105.537	54.4091	56.2588	26.284	29.0592
446.2	354.809	363.349	292.657	288.179	192.022	185.741	103.388	105.483	54.4026	56.2306	27.0961	29.0449
447.2	355.088	363.128	292.591	288.013	191.958	185.64	103.185	105.429	54.6415	56.2024	27.0155	29.0305
448.2	354.663	362.907	292.311	287.846	191.849	185.54	103.417	105.374	54.1488	56.1743	26.5644	29.0162
449.2	354.617	362.686	292.31	287.68	191.725	185.44	103.37	105.32	54.5567	56.1461	26.8287	29.0019
450.2	354.539	362.465	292.24	287.514	191.498	185.339	103.008	105.266	54.5731	56.118	26.8507	28.9876
451.2	354.268	362.245	291.808	287.347	191.579	185.239	103.058	105.212	54.2125	56.0899	26.6812	28.9733
452.2	353.896	362.025	291.548	287.181	191.282	185.139	103.094	105.157	54.3611	56.0618	26.5512	28.959
453.2	353.485	361.805	291.696	287.016	191.117	185.039	102.308	105.103	54.2937	56.0337	26.5394	28.9448
454.2	353.382	361.585	291.85	286.85	191.335	184.938	103.061	105.049	54.2732	56.0057	26.2712	28.9305
455.2	353.437	361.365	291.599	286.684	191.432	184.838	102.534	104.995	54.3969	55.9776	26.8242	28.9162
456.2	353.063	361.146	291.379	286.519	191.054	184.738	102.341	104.941	53.9149	55.9496	26.4713	28.902
457.2	352.892	360.926	291.515	286.353	191.244	184.639	102.728	104.887	54.1891	55.9216	26.4529	28.8877
458.2	352.728	360.707	291.229	286.188	190.958	184.539	102.311	104.833	54.0398	55.8936	26.5462	28.8735
459.2	352.01	360.488	290.84	286.023	190.759	184.439	102.462	104.779	54.1253	55.8656	26.6445	28.8592
460.2	351.987	360.269	290.828	285.857	190.894	184.339	102.472	104.725	54.0276	55.8376	26.5142	28.845
461.2	351.974	360.05	290.779	285.693	190.975	184.239	102.171	104.671	53.964	55.8096	26.6725	28.8308
462.2	351.971	359.832	290.655	285.528	190.677	184.14	102.281	104.617	54.151	55.7817	26.72	28.8165
463.2	352.077	359.613	290.376	285.363	190.518	184.04	102.316	104.563	54.2121	55.7538	26.8018	28.8023
464.2	351.832	359.395	290.214	285.198	190.338	183.941	102.031	104.509	54.15	55.7258	26.7826	28.7881
465.2	351.612	359.177	289.944	285.034	190.803	183.841	102.346	104.455	54.0597	55.6979	26.7164	28.7739
466.2	351.365	358.959	289.951	284.869	190.422	183.742	102.232	104.401	54.1316	55.67	26.5652	28.7597
467.2	351.229	358.742	289.936	284.705	190.333	183.643	101.91	104.347	54.2145	55.6422	26.4764	28.7456
468.2	350.634	358.524	289.324	284.541	190.133	183.543	101.778	104.294	53.9527	55.6143	25.9518	28.7314
469.2	350.333	358.307	289.282	284.377	190.189	183.444	101.915	104.24	54.0781	55.5865	25.7194	28.7172
470.2	350.662	358.089	289.325	284.213	190.379	183.345	101.921	104.186	54.162	55.5586	26.2784	28.7031
471.2	350.462	357.872	289.673	284.049	190.434	183.246	102.321	104.133	54.186	55.5308	26.2713	28.6889
472.2	350.178	357.655	289.015	283.885	189.996	183.147	101.837	104.079	54.2663	55.503	26.2735	28.6748
473.2	350.203	357.439	289.036	283.722	189.871	183.048	101.971	104.025	54.1802	55.4752	26.1444	28.6606
474.2	349.407	357.222	288.593	283.558	189.703	182.949	101.523	103.972	53.8377	55.4474	26.4361	28.6465
475.2	349.138	357.006	288.578	283.395	189.358	182.85	101.792	103.918	54.2718	55.4197	26.1781	28.6324
476.2	349.116	356.789	288.201	283.231	189.111	182.751	101.31	103.865	53.9022	55.3919	26.252	28.6183
477.2	348.979	356.573	288.33	283.068	189.164	182.653	101.945	103.811	54.0815	55.3642	25.9301	28.6041
478.2	349.301	356.357	288.607	282.905	189.614	182.554	101.715	103.758	54.1355	55.3365	26.3944	28.59
479.2	349.036	356.142	288.208	282.742	189.352	182.455	101.77	103.704	54.1157	55.3088	26.41	28.5759
480.2	348.516	355.926	288.254	282.579	189.104	182.357	101.533	103.651	54.4586	55.2811	26.1428	28.5619
481.2	348.315	355.711	287.691	282.417	188.802	182.258	101.025	103.598	53.9706	55.2534	26.1247	28.5478
482.2	348.21	355.495	287.764	282.254	188.479	182.16	100.681	103.544	53.8674	55.2258	26.1437	28.5337
483.2	347.886	355.28	287.552	282.091	189.015	182.062	101.647	103.491	53.9614	55.1981	26.1693	28.5196
484.2	348.222	355.065	287.765	281.929	189.329	181.963	101.982	103.438	54.265	55.1705	26.6244	28.5056
485.2	348.317	354.851	287.082	281.767	188.713	181.865	101.255	103.384	54.181	55.1429	26.6271	28.4915
486.2	348.008	354.636	287.038	281.605	188.625	181.767	101.327	103.331	53.6327	55.1153	26.1929	28.4775
487.2	347.038	354.422	286.777	281.442	188.462	181.669	101.394	103.278	53.5196	55.0877	26.1271	28.4634
488.2	346.984	354.207	286.904	281.281	188.235	181.571	101.341	103.225	53.5642	55.0601	26.3747	28.4494
489.2	347.097	353.993	286.399	281.119	188.397	181.473	101.262	103.172	53.4806	55.0325	26.1626	28.4354
490.2	346.734	353.779	286.299	280.957	188.367	181.375	101.19	103.118	53.5225	55.005	26.2446	28.4213
491.2	346.465	353.565	286.569	280.795	188.482	181.277	101.134	103.065	53.5876	54.9775	26.508	28.4073
492.2	346.356	353.352	285.763	280.634	187.916	181.179	100.815	103.012	53.2144	54.9499	26.2625	28.3933
493.2	345.522	353.138	285.854	280.472	188.066	181.081	101.156	102.959	53.5593	54.9224	26.1926	28.3793
494.2	346.023	352.925	285.652	280.311	188.217	180.983	100.985	102.906	53.5063	54.8949	26.3605	28.3653
495.2	345.767	352.712	285.384	280.15	187.627	180.886	100.979	102.853	53.4552	54.8675	26.0595	28.3514
496.2	345.948	352.499	285.262	279.989	187.427	180.788	100.217	102.8	53.2699	54.84	26.1492	28.3374
497.2	345.213	352.286	285.341	279.828	187.527	180.691	100.432	102.747	53.2339	54.8126	25.8152	28.3234
498.2	345.117	352.073	285.231	279.667	187.476	180.593	100.483	102.695	53.3068	54.7851	25.8509	28.3095
499.2	344.841	351.861	285.093	279.506	187.234	180.496	100.77	102.642	53.0972	54.7577	25.9089	28.2955
500.2	344.979	351.648	285.181	279.346	186.939	180.398	100.851	102.589	53.3839	54.7303	26.1636	28.2815
501.2	344.472	351.436	285.094	279.185	186.912	180.301	101.118	102.536	53.5214	54.7029	26.0726	28.2676
502.2	344.702	351.224	284.811	279.025	187.167	180.204	101.099	102.483	53.6922	54.6755	26.4153	28.2537
503.2	344.496	351.012	284.926	278.864	186.904	180.107	101.098	102.431	53.6578	54.6482	26.4312	28.2397
504.2	344.165	350.8	284.578	278.704	186.624	180.009	100.78	102.378	53.3283	54.6208	26.1939	28.2258
505.2	344.092	350.589	284.208	278.544	186.483	179.912	100.342	102.325	53.2854	54.5935	25.7489	28.2119
506.2	343.629	350.377	284.294	278.384	185.968	179.815	100.097	102.273	52.9644	54.5662	26.0802	28.198
507.2	343.193	350.166	283.822	278.224	186.484	179.718	100.238	102.22	52.9908	54.5389	25.8493	28.1841
508.2	343.359	349.955	283.61	278.064	186.263	179.621	99.9442	102.167	53.3137	54.5116	26.3499	28.1702
509.2	343.373	349.744	283.614	277.905	186.239	179.525	100.14	102.115	53.2198	54.4843	26.1305	28.1563
510.2	343.017	349.533	283.728	277.745	186.088	179.428	100.414	102.062	53.1437	54.457	25.9483	28.1424
511.2	342.821	349.323	283.344	277.586	186.068	179.331	100.252	102.01	53.1872	54.4298	26.0486	28.1286
512.2	342.546	349.112	283.359	277.426	186.014	179.234	100.407	101.957	52.9379	54.4025	26.1902	28.1147
513.2	342.387	348.902	283.419	277.267	186.256	179.138	100.621	101.905	53.0393	54.3753	26.2176	28.1008
514.2	342.604	348.692	283.213	277.108	186.274	179.041	100.114	101.852	53.2751	54.3481	26.4076	28.087
515.2	342.146	348.482	283.33	276.949	185.811	178.945	100.249	101.8	53.1523	54.3209	26.1217	28.0732
516.2	341.971	348.272	282.596	276.79	185.533	178.848	99.6368	101.748	53.1173	54.2937	26.0275	28.0593
517.2	341.404	348.062	282.28	276.631	186.081	178.752	99.7885	101.695	53.3501	54.2666	25.7174	28.0455
518.2	341.366	347.853	282.068	276.473	185.895	178.656	99.6093	101.643	53.3441	54.2394	25.4773	28.0317
519.2	341.415	347.643	281.99	276.314	186.085	178.559	99.9084	101.591	52.8061	54.2123	25.4593	28.0178
520.2	341.342	347.434	281.975	276.156	185.829	178.463	99.3062	101.538	52.7831	54.1852	25.6797	28.004
521.2	341.102	347.225	281.834	275.997	185.541	178.367	99.3271	101.486	52.8508	54.1581	25.189	27.9902
522.2	340.847	347.016	281.692	275.839	185.504	178.271	99.5355	101.434	52.9647	54.131	25.4707	27.9764
523.2	340.636	346.808	281.818	275.681	185.488	178.175	99.6873	101.382	53.0246	54.1039	25.5018	27.9626
524.2	340.669	346.599	281.586	275.523	185.301	178.079	99.8202	101.33	53.2617	54.0768	25.4472	27.9489
525.2	340.381	346.391	281.618	275.365	185.264	177.983	99.4884	101.278	52.9733	54.0498	25.5273	27.9351
526.2	339.991	346.182	281.157	275.207	184.744	177.887	99.137	101.226	53.098	54.0227	25.5492	27.9213
527.2	339.8	345.974	281.121	275.049	184.765	177.791	99.2782	101.174	52.8931	53.9957	25.338	27.9076
528.2	339.704	345.766	281.36	274.892	184.922	177.695	99.5256	101.122	53.0949	53.9687	25.5371	27.8938
529.2	339.746	345.558	280.835	274.734	184.917	177.6	99.1667	101.07	53.0722	53.9417	26.1231	27.8801
530.2	339.192	345.351	280.972	274.577	184.885	177.504	99.211	101.018	53.2145	53.9147	24.9972	27.8663
531.2	339.51	345.143	280.872	274.42	184.677	177.409	99.2292	100.966	52.976	53.8877	25.545	27.8526
532.2	339.015	344.936	280.576	274.262	184.521	177.313	98.7763	100.914	52.7009	53.8608	25.7595	27.8389
533.2	338.64	344.729	280.232	274.105	184.695	177.218	98.9777	100.862	52.9341	53.8338	25.3215	27.8251
534.2	338.389	344.522	280.135	273.948	184.337	177.122	99.0445	100.81	52.7259	53.8069	25.1041	27.8114
535.2	338.686	344.315	280.309	273.791	184.446	177.027	99.2291	100.758	53.0202	53.78	25.4141	27.7977
536.2	338.922	344.108	280.239	273.635	184.479	176.932	99.1951	100.706	52.7502	53.7531	25.785	27.784
537.2	338.385	343.901	280.151	273.478	184.594	176.836	99.1297	100.655	53.1183	53.7262	25.7718	27.7703
538.2	337.725	343.695	279.616	273.322	184.046	176.741	98.8855	100.603	52.5528	53.6993	25.4909	27.7566
539.2	337.417	343.489	279.881	273.165	184.342	176.646	98.8461	100.551	52.2085	53.6725	25.4508	27.743
540.2	337.7	343.283	279.526	273.009	184.031	176.551	98.7813	100.499	52.6419	53.6456	25.7025	27.7293
541.2	337.205	343.077	279.602	272.852	184.197	176.456	98.7608	100.448	52.5632	53.6188	25.4512	27.7156
542.2	337.007	342.871	279.524	272.696	184.085	176.361	99.0422	100.396	52.5889	53.592	25.4196	27.702
543.2	337.039	342.665	279.29	272.54	183.715	176.266	98.7626	100.345	52.5959	53.5652	25.8481	27.6883
544.2	336.681	342.46	278.837	272.384	183.552	176.171	98.3256	100.293	52.4709	53.5384	25.3806	27.6747
545.2	336.259	342.254	278.919	272.229	183.743	176.076	98.7705	100.241	52.409	53.5116	25.4839	27.661
546.2	336.195	342.049	278.576	272.073	183.301	175.982	97.9618	100.19	52.6163	53.4849	25.4112	27.6474
547.2	335.866	341.844	278.576	271.917	183.23	175.887	98.3832	100.138	52.4701	53.4581	25.3512	27.6338
548.2	335.83	341.639	278.457	271.762	183.372	175.792	98.3955	100.087	52.2354	53.4314	25.566	27.6202
549.2	335.548	341.434	277.945	271.606	183.249	175.698	98.3686	100.036	52.4391	53.4047	25.5385	27.6065
550.2	335.555	341.23	278.177	271.451	183.474	175.603	98.5935	99.9842	52.6332	53.378	25.8549	27.5929
551.2	335.862	341.025	278.168	271.296	183.636	175.509	98.5907	99.9328	52.4965	53.3513	25.7937	27.5793
552.2	335.445	340.821	277.606	271.141	182.881	175.415	98.2867	99.8815	52.4029	53.3246	25.383	27.5658
553.2	334.882	340.617	277.516	270.986	182.769	175.32	98.3312	99.8301	52.1569	53.2979	25.1177	27.5522
554.2	334.803	340.413	277.319	270.831	183.122	175.226	98.4831	99.7788	52.4654	53.2713	25.4095	27.5386
555.2	335.015	340.209	277.26	270.676	183.137	175.132	97.9464	99.7276	52.3584	53.2446	25.4004	27.525
556.2	334.876	340.006	276.953	270.522	182.872	175.038	98.1975	99.6763	52.5207	53.218	25.4426	27.5115
557.2	334.515	339.802	276.931	270.367	182.571	174.943	98.3065	99.6251	52.5278	53.1914	25.2847	27.4979
558.2	334.596	339.599	276.817	270.213	182.93	174.849	98.025	99.574	52.4037	53.1648	25.9094	27.4844
559.2	334.451	339.395	276.798	270.058	182.692	174.755	98.0392	99.5228	52.1315	53.1382	25.4367	27.4708
560.2	334.27	339.192	276.613	269.904	182.807	174.661	97.9939	99.4717	52.6092	53.1116	25.6144	27.4573
561.2	334.046	338.989	276.516	269.75	182.575	174.568	97.8917	99.4206	52.7285	53.0851	25.507	27.4437
562.2	334.075	338.787	276.017	269.596	182.579	174.474	97.5869	99.3695	52.4948	53.0585	25.8693	27.4302
563.2	333.76	338.584	276.055	269.442	182.681	174.38	97.8983	99.3185	52.4491	53.032	25.5509	27.4167
564.2	333.554	338.381	276.012	269.288	182.371	174.286	97.8658	99.2675	52.4854	53.0055	25.573	27.4032
565.2	333.259	338.179	275.524	269.134	182.374	174.193	97.7139	99.2165	52.004	52.979	25.2342	27.3897
566.2	333.167	337.977	275.586	268.981	182.409	174.099	98.0307	99.1655	52.4852	52.9525	25.1811	27.3762
567.2	333.311	337.775	275.321	268.827	182.342	174.005	97.9997	99.1146	52.4825	52.926	25.6143	27.3627
568.2	332.469	337.573	274.93	268.674	182.044	173.912	97.7975	99.0637	52.2581	52.8996	25.2018	27.3492
569.2	332.383	337.371	274.584	268.52	181.652	173.819	97.4349	99.0128	51.8726	52.8731	25.1499	27.3358
570.2	332.47	337.17	274.942	268.367	181.594	173.725	97.3124	98.962	51.8979	52.8467	25.2672	27.3223
571.2	331.824	336.968	274.574	268.214	181.449	173.632	97.6527	98.9112	51.7612	52.8203	24.9812	27.3088
572.2	331.789	336.767	274.553	268.061	181.612	173.539	97.6023	98.8604	51.625	52.7939	25.2254	27.2954
573.2	331.864	336.566	274.485	267.908	181.569	173.445	97.4367	98.8096	51.8437	52.7675	25.0514	27.2819
574.2	331.565	336.365	274.765	267.755	181.595	173.352	97.756	98.7589	51.8526	52.7411	25.1441	27.2685
575.2	331.635	336.164	274.648	267.603	181.499	173.259	97.7007	98.7082	51.987	52.7147	25.3712	27.255
576.2	331.229	335.963	274.339	267.45	181.523	173.166	97.2735	98.6575	51.9569	52.6884	25.6344	27.2416
577.2	331.188	335.763	274.501	267.298	181.146	173.073	97.3919	98.6068	51.6258	52.6621	25.137	27.2282
578.2	330.61	335.562	274.078	267.145	180.821	172.98	96.9788	98.5562	51.2977	52.6357	25.3305	27.2148
579.2	330.476	335.362	273.944	266.993	180.955	172.887	97.2606	98.5056	51.5555	52.6094	25.08	27.2014
580.2	330.334	335.162	273.811	266.841	181.014	172.794	97.1587	98.455	51.5221	52.5831	25.0008	27.188
581.2	330.358	334.962	273.713	266.689	180.845	172.702	97.2115	98.4045	51.5652	52.5568	25.1387	27.1746
582.2	330.406	334.762	273.76	266.537	180.985	172.609	97.2987	98.354	51.6676	52.5306	25.1757	27.1612
583.2	330.111	334.562	272.943	266.385	180.811	172.516	96.9246	98.3035	51.5436	52.5043	24.7976	27.1478
584.2	329.976	334.363	273.365	266.233	180.763	172.424	96.9807	98.253	51.3775	52.4781	24.8012	27.1344
585.2	329.669	334.163	273.462	266.081	180.609	172.331	96.9546	98.2026	51.5621	52.4518	25.0284	27.1211
586.2	329.513	333.964	273.502	265.93	180.911	172.239	97.0928	98.1522	52.1336	52.4256	24.8283	27.1077
587.2	329.884	333.765	273.054	265.778	180.582	172.146	97.1267	98.1018	52.3601	52.3994	25.3377	27.0944
588.2	329.29	333.566	273.127	265.627	180.59	172.054	97.2159	98.0515	51.7161	52.3732	25.0434	27.081
589.2	329.228	333.367	272.647	265.476	180.503	171.961	97.261	98.0011	51.3256	52.3471	24.6266	27.0677
590.2	329.137	333.169	272.456	265.324	180.627	171.869	97.1589	97.9508	51.2547	52.3209	24.9605	27.0543
591.2	329.51	332.97	272.406	265.173	180.489	171.777	97.174	97.9006	51.8483	52.2948	25.1777	27.041
592.2	329.086	332.772	272.234	265.022	180.5	171.685	97.3265	97.8503	51.7402	52.2686	25.0589	27.0277
593.2	328.921	332.574	272.19	264.871	180.143	171.593	97.1131	97.8001	51.5618	52.2425	25.0317	27.0144
594.2	328.36	332.375	271.956	264.721	180.158	171.501	97.0552	97.7499	51.4204	52.2164	24.8759	27.0011
595.2	328.325	332.178	271.966	264.57	179.932	171.409	97.1644	97.6998	51.5187	52.1903	24.8436	26.9878
596.2	328.42	331.98	272.221	264.419	180.119	171.317	97.409	97.6496	51.6708	52.1642	25.487	26.9745
597.2	328.53	331.782	271.942	264.269	179.687	171.225	96.8238	97.5995	51.4188	52.1381	25.3764	26.9612
598.2	327.867	331.585	271.804	264.119	179.537	171.133	96.5483	97.5494	51.0094	52.1121	24.872	26.9479
599.2	327.876	331.387	271.323	263.968	179.301	171.041	96.6099	97.4994	51.2674	52.0861	25.1476	26.9346
600.2	327.305	331.19	271.49	263.818	179.303	170.949	96.5247	97.4494	50.9195	52.06	24.6092	26.9214
601.2	326.947	330.993	270.803	263.668	179.079	170.858	96.1272	97.3994	51.2204	52.034	24.7291	26.9081
602.2	326.919	330.796	270.98	263.518	179.324	170.766	96.1223	97.3494	50.9931	52.008	24.55	26.8948
603.2	326.869	330.599	270.934	263.368	179.019	170.674	95.5238	97.2995	50.759	51.982	24.8873	26.8816
604.2	326.366	330.403	270.894	263.219	178.991	170.583	96.3966	97.2495	50.6078	51.956	24.6632	26.8684
605.2	326.336	330.206	270.513	263.069	179.158	170.491	96.0974	97.1996	50.5401	51.9301	24.9867	26.8551
606.2	326.277	330.01	270.89	262.919	178.932	170.4	96.4346	97.1498	50.9337	51.9041	24.5474	26.8419
607.2	326.129	329.814	270.396	262.77	178.943	170.309	95.9491	97.1	51.0082	51.8782	24.7151	26.8287
608.2	326.047	329.618	270.324	262.62	178.708	170.217	95.955	97.0501	51.0361	51.8523	24.6861	26.8155
609.2	325.986	329.422	270.477	262.471	178.805	170.126	96.315	97.0004	50.8895	51.8264	24.4612	26.8022
610.2	325.643	329.226	270.349	262.322	178.576	170.035	96.0658	96.9506	50.7264	51.8005	24.8169	26.789
611.2	325.547	329.03	269.507	262.173	178.428	169.944	95.5886	96.9009	50.5672	51.7746	24.7245	26.7759
612.2	325.054	328.835	270.081	262.024	178.536	169.853	96.22	96.8512	50.9074	51.7487	24.8031	26.7627
613.2	325.467	328.639	270.026	261.875	178.429	169.762	96.2602	96.8015	51.1535	51.7229	25.1234	26.7495
614.2	325.348	328.444	269.726	261.726	178.281	169.671	95.8971	96.7519	50.9206	51.697	25.054	26.7363
615.2	324.521	328.249	269.239	261.578	177.962	169.58	96.1271	96.7022	50.8786	51.6712	24.8523	26.7231
616.2	324.723	328.054	269.82	261.429	177.99	169.489	96.2469	96.6527	50.8332	51.6454	25.1719	26.71
617.2	324.44	327.859	269.479	261.281	177.943	169.398	95.639	96.6031	50.8622	51.6196	24.8979	26.6968
618.2	323.943	327.665	269.074	261.132	177.685	169.307	95.534	96.5536	50.5639	51.5938	24.6688	26.6837
619.2	323.808	327.47	268.949	260.984	177.729	169.217	95.2364	96.504	50.6558	51.568	24.5476	26.6705
620.2	324.23	327.276	268.784	260.836	177.353	169.126	95.3229	96.4546	50.434	51.5423	24.4759	26.6574
621.2	323.523	327.082	268.572	260.688	177.186	169.035	95.2456	96.4051	50.8103	51.5165	24.2521	26.6443
622.2	323.517	326.888	268.369	260.54	177.173	168.945	95.3247	96.3557	50.5559	51.4908	24.4326	26.6311
623.2	323.194	326.694	268.058	260.392	177.295	168.854	95.0071	96.3063	50.2754	51.4651	24.3264	26.618
624.2	323.06	326.5	267.908	260.244	177.355	168.764	95.1883	96.2569	50.4994	51.4394	24.5713	26.6049
625.2	323.195	326.306	268.194	260.096	177.35	168.674	95.4111	96.2075	50.7844	51.4137	24.7861	26.5918
626.2	323.316	326.113	267.98	259.949	176.907	168.583	95.1642	96.1582	50.3167	51.388	24.2175	26.5787
627.2	322.816	325.919	267.709	259.801	176.916	168.493	95.1151	96.1089	50.2872	51.3623	24.4444	26.5656
628.2	322.496	325.726	268.113	259.654	177.027	168.403	95.1514	96.0596	50.4824	51.3367	24.2514	26.5525
629.2	322.553	325.533	268.119	259.507	176.727	168.313	94.9619	96.0104	50.2572	51.311	24.2895	26.5395
630.2	322.088	325.34	268.08	259.359	177.208	168.222	95.3572	95.9612	50.6218	51.2854	24.5296	26.5264
631.2	322.664	325.147	267.923	259.212	176.754	168.132	94.8888	95.912	50.6003	51.2598	24.6937	26.5133
632.2	321.717	324.955	267.749	259.065	176.5	168.042	94.821	95.8628	50.5973	51.2342	24.5123	26.5003
633.2	321.694	324.762	267.567	258.918	176.548	167.952	95.0896	95.8137	50.7958	51.2086	24.36	26.4872
634.2	321.765	324.57	267.369	258.772	176.297	167.863	94.8292	95.7646	50.372	51.183	24.3228	26.4742
635.2	321.328	324.377	267.124	258.625	176.328	167.773	94.9094	95.7155	50.1167	51.1575	24.2051	26.4611
636.2	321.295	324.185	266.909	258.478	175.897	167.683	94.4506	95.6664	49.9706	51.1319	24.0246	26.4481
637.2	320.853	323.993	267.013	258.332	176.153	167.593	94.5849	95.6174	49.6089	51.1064	24.0363	26.4351
638.2	320.528	323.801	266.934	258.185	176.149	167.503	94.7747	95.5684	50.4394	51.0808	24.2628	26.4221
639.2	320.809	323.61	266.933	258.039	176.199	167.414	94.6815	95.5194	50.7178	51.0553	24.4165	26.4091
640.2	320.825	323.418	266.915	257.893	176.576	167.324	94.9043	95.4705	50.5422	51.0298	24.6686	26.3961
641.2	320.459	323.227	266.652	257.747	176.246	167.235	94.8493	95.4215	50.4077	51.0044	24.5285	26.3831
642.2	320.39	323.035	266.242	257.601	175.705	167.145	94.3092	95.3726	50.0229	50.9789	24.6203	26.3701
643.2	320.111	322.844	266.112	257.455	175.386	167.056	94.0597	95.3238	49.9599	50.9534	24.2924	26.3571
644.2	319.697	322.653	266.014	257.309	175.548	166.966	94.4852	95.2749	50.2698	50.928	24.3094	26.3441
645.2	319.53	322.462	266.104	257.163	175.494	166.877	94.726	95.2261	50.232	50.9025	24.3144	26.3311
646.2	319.738	322.272	265.74	257.017	175.51	166.788	94.0055	95.1773	50.4133	50.8771	24.5033	26.3182
647.2	319.499	322.081	265.665	256.872	175.453	166.699	94.0329	95.1286	50.2248	50.8517	24.3766	26.3052
648.2	319.286	321.891	265.554	256.726	175.434	166.609	93.837	95.0798	50.2755	50.8263	24.2302	26.2923
649.2	319.078	321.7	265.127	256.581	174.942	166.52	93.6632	95.0311	49.987	50.8009	24.0178	26.2793
650.2	319.049	321.51	265.555	256.436	175.414	166.431	94.4126	94.9824	50.0363	50.7756	24.1097	26.2664
651.2	319.152	321.32	265.472	256.291	175.686	166.342	94.0386	94.9337	50.355	50.7502	24.1378	26.2534
652.2	319.088	321.13	265.387	256.145	175.222	166.253	93.7485	94.8851	50.1567	50.7249	24.0001	26.2405
653.2	318.215	320.94	264.959	256	175.117	166.164	94.1886	94.8365	49.9534	50.6996	23.9761	26.2276
654.2	318.571	320.751	264.728	255.856	174.889	166.076	93.8924	94.7879	49.8651	50.6742	23.8449	26.2147
655.2	318.052	320.561	264.521	255.711	174.953	165.987	94.1668	94.7394	49.7353	50.6489	24.4035	26.2018
656.2	318.049	320.372	264.453	255.566	174.891	165.898	93.6904	94.6908	49.9864	50.6237	23.9764	26.1889
657.2	317.372	320.183	264.28	255.422	174.835	165.809	93.6563	94.6423	50.0783	50.5984	23.636	26.176
658.2	317.623	319.994	264.357	255.277	174.909	165.721	94.059	94.5939	50.325	50.5731	24.1197	26.1631
659.2	317.952	319.805	264.077	255.133	174.972	165.632	93.9412	94.5454	49.9626	50.5479	23.8249	26.1502
660.2	317.404	319.616	263.85	254.988	174.531	165.544	93.5288	94.497	49.8139	50.5226	23.5898	26.1373
with 1mM MgCl2
Time (s)	CyRPA 100nM	CyRPA 100nM Fitted	CyRPA 50nM	CyRPA 50nM Fitted	CyRPA 25nM	CyRPA 25nM Fitted	CyRPA 12.5nM	CyRPA 12.5nM Fitted	CyRPA 6.25nM	CyRPA 6.25nM Fitted	CyRPA 3.125nM	CyRPA 3.125nM Fitted
-60.4	-0.995435	0	0.238037	0	0.5495	0	-0.219165	0	0.00601	0	0.423108	0
-59.4	-0.887342	0	0.629456	0	0.27179	0	-0.333911	0	-0.357458	0	-0.0314816	0
-58.4	-1.08141	0	0.172974	0	0.246033	0	-0.556041	0	-0.371725	0	-0.263805	0
-57.4	-0.766772	0	0.187439	0	0.0162964	0	-0.23158	0	-0.295496	0	-0.159681	0
-56.4	-1.35447	0	0.180176	0	-0.00128	0	-0.178553	0	-0.324086	0	-0.157007	0
-55.4	-1.3563	0	0.178589	0	0.0108032	0	-1.00173	0	-0.843916	0	-0.0685036	0
-54.4	-0.83281	0	-0.150085	0	-0.562622	0	-0.454299	0	-0.415434	0	-0.12416	0
-53.4	-1.08414	0	-0.0756531	0	0.265869	0	-0.357782	0	-0.550219	0	-0.0491881	0
-52.4	-1.41969	0	0.336426	0	0.381958	0	-0.968371	0	-0.346714	0	-0.251513	0
-51.4	-0.999635	0	-0.0170898	0	0.511963	0	-1.00329	0	-0.902096	0	-0.121641	0
-50.4	-0.660774	0	0.554016	0	-0.137634	0	-0.364738	0	-0.131332	0	0.238411	0
-49.4	-0.46531	0	0.750153	0	0.575317	0	-0.371146	0	-0.118757	0	-0.0648714	0
-48.4	-0.790917	0	0.234283	0	0.0335083	0	-0.700812	0	-0.27455	0	-0.10041	0
-47.4	-0.778138	0	-0.0797729	0	0.192505	0	-0.580443	0	-0.705991	0	-0.434264	0
-46.4	-0.692503	0	0.614594	0	0.258118	0	-0.421297	0	-0.415897	0	0.129911	0
-45.4	-0.391481	0	0.101715	0	0.144043	0	-0.814116	0	0.117984	0	0.0351272	0
-44.4	-0.477708	0	0.0725708	0	0.503052	0	0.0578473	0	-0.355619	0	0.0758526	0
-43.4	-0.572622	0	0.0819702	0	0.440125	0	-0.357004	0	-0.139607	0	-0.82606	0
-42.4	-0.624587	0	-0.376038	0	-0.0762939	0	-0.416917	0	-0.434908	0	-0.216538	0
-41.4	-0.626731	0	-0.542664	0	0.0338745	0	-0.455301	0	-0.179522	0	-0.204874	0
-40.4	0.143141	0	0.26886	0	0.359253	0	-0.284315	0	0.0542331	0	0.315355	0
-39.4	-0.125881	0	-0.0870056	0	0.771362	0	-0.085636	0	0.453545	0	0.17651	0
-38.4	-0.224609	0	-0.471558	0	0.101868	0	-0.421815	0	-0.38495	0	-0.177674	0
-37.4	0.265001	0	-0.431885	0	0.119812	0	-0.451098	0	-0.17899	0	-0.249498	0
-36.4	-0.388111	0	-0.676056	0	0.20575	0	-0.550335	0	-0.619225	0	-0.62608	0
-35.4	-0.50101	0	0.0696411	0	-0.191528	0	-0.625699	0	-0.25982	0	-0.0295682	0
-34.4	-0.0763064	0	-0.20282	0	0.26709	0	0.0169802	0	0.208338	0	0.0412112	0
-33.4	0.0131086	0	-0.123505	0	0.432312	0	0.0435625	0	-0.435397	0	-0.281755	0
-32.4	-0.223765	0	-0.137756	0	-0.215332	0	0.111827	0	-0.227274	0	0.321238	0
-31.4	0.365443	0	0.0936584	0	0.119812	0	-0.0615181	0	-0.10143	0	0.540472	0
-30.4	0.476856	0	-0.110809	0	0.394409	0	-0.221149	0	0.0254143	0	0.293682	0
-29.4	0.216577	0	0.164368	0	0.644043	0	-0.175073	0	-0.164904	0	0.588233	0
-28.4	0.012264	0	-0.549652	0	0.594421	0	-0.298977	0	-0.433647	0	-0.309047	0
-27.4	-0.644651	0	0.021637	0	-0.281738	0	-0.121859	0	-0.172856	0	-0.110079	0
-26.4	0.00746	0	-0.268799	0	0.505798	0	-0.487805	0	-0.529443	0	-0.0631833	0
-25.4	0.0906999	0	-0.00732	0	-0.0762329	0	-0.0495012	0	-0.0460238	0	0.163817	0
-24.4	-0.134011	0	0.0514526	0	0.50885	0	0.10624	0	-0.123213	0	-0.190574	0
-23.4	-0.181969	0	-0.198334	0	0.37915	0	0.0782399	0	0.0547342	0	-0.204536	0
-22.4	-0.4553	0	-0.174683	0	0.57135	0	-0.227867	0	-0.436019	0	-0.123924	0
-21.4	-0.242796	0	-0.247528	0	-0.0180664	0	0.24655	0	0.328792	0	0.334867	0
-20.4	-0.038503	0	-0.171204	0	0.389343	0	-0.122386	0	-0.529744	0	-0.367686	0
-19.4	-0.406322	0	-0.0559387	0	-0.090332	0	-0.360433	0	0.115988	0	0.240764	0
-18.4	-0.117739	0	-0.458099	0	0.362793	0	-0.413236	0	-0.20727	0	-0.53903	0
-17.4	-0.784546	0	-0.642029	0	-0.0813599	0	-0.445312	0	-0.765076	0	-0.298767	0
-16.4	-0.951549	0	-0.430725	0	-0.266907	0	-0.151722	0	-0.793923	0	-0.0134166	0
-15.4	-0.311523	0	-0.158875	0	-0.129028	0	-0.178956	0	-0.392823	0	-0.24646	0
-14.4	-0.679932	0	-0.20752	0	-0.268127	0	-0.23529	0	-0.101256	0	-0.186828	0
-13.4	-0.121643	0	-0.32843	0	-0.224304	0	-0.0629275	0	-0.600648	0	0.164062	0
-12.4	-0.167356	0	-0.100067	0	-0.539612	0	0.340422	0	0.701717	0	-0.160311	0
-11.4	0.0585933	0	-0.00104	0	0.179199	0	-0.108337	0	-0.204467	0	0.00812	0
-10.4	0.0344115	0	0.460083	0	0.00964	0	0.151624	0	0.265894	0	0.266492	0
-9.39999	0.490356	0	-0.058075	0	0.0913086	0	0.241181	0	0.0629892	0	-0.0068	0
-8.39999	0.0305668	0	0.0614624	0	-0.0247192	0	-0.0264164	0	-0.099952	0	-0.0681645	0
-7.39999	0.108251	0	-0.251251	0	0.220581	0	0.13122	0	0.204335	0	0.150751	0
-6.39999	0.531337	0	0.323944	0	0.125671	0	0.22437	0	0.261423	0	0.0884447	0
-5.39999	0.269739	0	0.462036	0	0.559631	0	-0.112696	0	0.226696	0	0.354529	0
-4.39999	0.288706	0	0.314545	0	0.478394	0	-0.283427	0	-0.186665	0	-0.306071	0
-3.39999	0.104655	0	0.332336	0	-0.0344849	0	0.395345	0	0.24943	0	-0.263224	0
-2.39999	-0.417219	0	-0.170227	0	-0.195068	0	0.301374	0	0.225613	0	0.126448	0
-1.39999	1.11356	0	1.27371	0	0.275635	0	0.491087	0	0.342159	0	1.15716	0
-0.399994	1.56765	-0.2485	-0.163971	0	0.277588	0	0.701306	0.552807	-0.0213998	0.303777	0.999035	0.49555
0.600006	16.8549	21.2698	7.62418	10.182	2.44873	2.36942	3.34435	3.13539	1.47715	1.62224	1.64794	1.1449
1.60001	35.0603	38.2878	17.9003	19.1362	7.78705	7.40244	5.92144	5.30467	3.14067	2.73447	2.29918	1.69386
2.60001	50.1014	51.7467	25.6552	26.4658	12.4518	11.5938	8.03673	7.12678	4.01773	3.67273	2.46568	2.15795
3.60001	61.811	62.3908	32.448	32.4655	15.7323	15.0842	9.58554	8.65728	4.75439	4.46423	2.9805	2.55029
4.60001	70.2103	70.8089	37.4337	37.3765	18.8179	17.9909	10.5927	9.94285	4.93833	5.13193	2.72554	2.88197
5.60001	77.0384	77.4664	41.4429	41.3965	20.4932	20.4114	11.4194	11.0227	5.30965	5.69519	3.25617	3.16238
6.60001	82.9854	82.7316	44.7581	44.6871	22.7725	22.4272	12.4427	11.9297	5.93607	6.17035	3.00762	3.39944
7.60001	87.4202	86.8956	47.5989	47.3806	24.2468	24.1059	13.1245	12.6915	6.74178	6.57118	3.90309	3.59986
8.60001	90.4369	90.1887	49.9939	49.5854	25.9831	25.5038	13.7165	13.3315	7.02533	6.90932	3.77078	3.76928
9.60001	92.896	92.7932	51.6052	51.3902	26.7764	26.668	14.1266	13.869	7.4146	7.19457	3.69695	3.91252
10.6	95.0462	94.8529	52.894	52.8675	27.5991	27.6375	14.289	14.3205	7.48168	7.4352	4.03591	4.03361
11.6	96.5683	96.4819	54.2622	54.0767	28.5209	28.4448	14.3894	14.6997	7.61254	7.6382	4.08315	4.13597
12.6	97.6144	97.7702	55.4845	55.0666	29.1589	29.1171	15.005	15.0183	7.89178	7.80944	4.2648	4.22252
13.6	98.4859	98.789	56.1394	55.8768	29.8421	29.677	15.136	15.2858	7.91548	7.9539	4.2653	4.29568
14.6	99.3022	99.5948	56.5034	56.54	30.0472	30.1433	15.779	15.5106	8.16406	8.07576	4.32596	4.35753
15.6	99.7251	100.232	56.7574	57.0829	30.239	30.5315	15.6835	15.6994	7.9902	8.17856	4.02223	4.40982
16.6	100.082	100.736	57.0917	57.5273	30.187	30.8549	15.6816	15.8579	8.12036	8.26528	4.4953	4.45402
17.6	100.331	101.135	57.7858	57.891	30.8483	31.1242	15.7846	15.9911	8.58314	8.33843	4.82139	4.49139
18.6	100.728	101.45	57.9228	58.1888	31.1683	31.3484	15.741	16.103	8.00052	8.40014	4.42775	4.52298
19.6	100.797	101.699	57.6771	58.4325	31.0881	31.5352	15.8981	16.197	7.97023	8.4522	4.11497	4.54969
20.6	100.85	101.896	58.3148	58.632	31.2057	31.6907	15.7859	16.2759	7.89307	8.49612	4.21994	4.57227
21.6	101.167	102.052	57.913	58.7953	31.2347	31.8202	16.1633	16.3422	8.30052	8.53316	4.50356	4.59136
22.6	101.549	102.176	58.6529	58.929	31.4038	31.928	16.2429	16.3979	8.27613	8.56442	4.49018	4.6075
23.6	101.668	102.273	58.578	59.0384	31.4538	32.0178	16.5535	16.4447	8.69006	8.59078	4.80981	4.62114
24.6	101.869	102.35	58.9559	59.128	32.3612	32.0926	16.0721	16.4839	7.8811	8.61302	4.30063	4.63267
25.6	101.722	102.411	58.7853	59.2013	31.6085	32.1549	16.2633	16.5169	8.05579	8.63178	4.34659	4.64242
26.6	101.727	102.459	59.1916	59.2613	32.0335	32.2068	16.3783	16.5447	8.42625	8.64761	4.29396	4.65067
27.6	102.19	102.498	59.0543	59.3105	32.028	32.25	16.159	16.568	8.37327	8.66096	4.37432	4.65763
28.6	101.931	102.528	59.0941	59.3507	32.4425	32.2859	16.1472	16.5875	8.20164	8.67222	4.30666	4.66353
29.6	102.382	102.552	58.9855	59.3836	32.0761	32.3159	16.2061	16.6039	8.49508	8.68172	4.62526	4.66851
30.6	102.371	102.57	59.2408	59.4105	32.3003	32.3408	16.3283	16.6177	8.4626	8.68973	4.46387	4.67272
31.6	102.344	102.585	59.1175	59.4326	32.1991	32.3616	16.255	16.6293	8.56321	8.69649	4.35695	4.67627
32.6	102.52	102.597	59.3562	59.4506	32.1182	32.3789	15.8639	16.6391	8.41576	8.7022	4.43969	4.67928
33.6	102.853	102.607	59.5062	59.4654	31.9843	32.3933	16.3493	16.6472	8.74416	8.70701	4.4564	4.68183
34.6	102.994	102.614	59.6995	59.4775	32.5648	32.4053	16.999	16.6541	8.6884	8.71107	4.78652	4.68398
35.6	102.706	102.62	59.623	59.4874	32.7366	32.4153	16.5031	16.6599	8.47977	8.71449	5.01949	4.6858
36.6	102.92	102.624	59.78	59.4955	32.637	32.4236	16.6299	16.6647	8.823	8.71738	5.02612	4.68733
37.6	102.871	102.628	59.9359	59.5021	32.4159	32.4305	16.7657	16.6688	9.06133	8.71982	5.15014	4.68863
38.6	103.094	102.631	59.9437	59.5076	32.1971	32.4363	16.4968	16.6722	8.68003	8.72187	4.85265	4.68973
39.6	103.288	102.633	59.5001	59.512	32.2659	32.4411	16.8416	16.6751	8.8055	8.72361	5.0439	4.69066
40.6	103.373	102.635	59.8956	59.5156	32.2335	32.4451	17.0685	16.6775	8.86523	8.72507	4.99356	4.69144
41.6	103.246	102.636	59.7644	59.5186	32.0695	32.4484	17.0169	16.6795	9.31681	8.7263	5.43923	4.69211
42.6	103.483	102.638	59.888	59.5211	32.9034	32.4512	16.6787	16.6812	9.21119	8.72734	5.12449	4.69267
43.6	103.369	102.638	59.4001	59.5231	32.8109	32.4535	16.2983	16.6826	8.96586	8.72822	4.37725	4.69314
44.6	103.396	102.639	59.4115	59.5247	32.0702	32.4554	16.8614	16.6838	8.94329	8.72896	4.8587	4.69355
45.6	103.712	102.64	59.9025	59.526	31.8925	32.4571	16.8864	16.6849	8.91942	8.72959	4.86068	4.69388
46.6	103.416	102.64	59.9692	59.5271	32.5264	32.4584	16.6045	16.6857	8.76039	8.73011	4.49595	4.69417
47.6	103.484	102.641	59.9695	59.528	32.3374	32.4595	16.7941	16.6864	9.013	8.73056	5.00589	4.69441
48.6	103.817	102.641	60.4286	59.5287	32.5659	32.4604	16.6124	16.687	9.22446	8.73093	4.73741	4.69462
49.6	103.608	102.641	60.0966	59.5293	32.4222	32.4612	16.7854	16.6875	9.08229	8.73125	4.59324	4.69479
50.6	103.313	102.641	59.8755	59.5298	32.3632	32.4618	16.1846	16.6879	8.95285	8.73152	4.45219	4.69494
51.6	103.825	102.641	59.5265	59.5302	32.5011	32.4624	16.5389	16.6883	9.12959	8.73174	4.95618	4.69506
52.6	103.457	102.641	59.6306	59.5306	32.6511	32.4628	16.6735	16.6886	8.82167	8.73193	4.74769	4.69517
53.6	103.543	102.642	59.8181	59.5308	32.6136	32.4632	16.6925	16.6888	9.07772	8.73209	4.7816	4.69525
54.6	103.847	102.642	59.9687	59.5311	32.6999	32.4635	16.5186	16.689	8.4886	8.73223	4.59949	4.69533
55.6	103.579	102.642	60.2011	59.5312	32.8862	32.4637	16.8421	16.6892	8.91671	8.73234	4.22804	4.69539
56.6	103.691	102.642	60.0175	59.5314	32.8792	32.464	16.7882	16.6894	9.43823	8.73244	4.72101	4.69545
57.6	103.487	102.642	59.8234	59.5315	32.8546	32.4641	16.8603	16.6895	8.85469	8.73252	4.39277	4.69549
58.6	102.65	102.642	59.1484	59.5316	32.5175	32.4643	16.4317	16.6896	8.30692	8.73259	3.72624	4.69553
59.6	103.299	102.89	60.8751	59.5317	32.5991	32.4644	16.5998	16.1925	9.35565	8.43975	4.4061	4.20363
60.6	92.1249	87.1706	53.9872	51.0779	31.0073	30.3552	14.0691	13.7186	7.7527	7.15033	3.54917	3.5614
61.6	76.9673	73.8527	44.5562	43.2742	26.2128	25.7175	11.7801	11.6227	6.73018	6.05791	3.44651	3.01729
62.6	64.4733	62.5695	37.1478	36.6628	22.453	21.7884	9.57496	9.847	5.73415	5.13239	3.0547	2.55631
63.6	54.0903	53.0101	30.7712	31.0615	18.7264	18.4596	8.17825	8.34259	4.43604	4.34827	2.17715	2.16576
64.6	45.4464	44.9112	25.8866	26.3159	15.5663	15.6393	6.93879	7.06801	4.15626	3.68394	2.21497	1.83488
65.6	38.2484	38.0497	21.4495	22.2954	13.696	13.25	5.7895	5.98817	3.9006	3.12111	1.6985	1.55455
66.6	32.1566	32.2365	18.0341	18.8891	11.3757	11.2257	5.18703	5.0733	3.39292	2.64427	1.62221	1.31704
67.6	27.0151	27.3114	15.2644	16.0032	9.53815	9.51061	4.30328	4.2982	2.80194	2.24028	1.02399	1.11582
68.6	23.2541	23.1388	12.7151	13.5583	7.77606	8.05758	3.89553	3.64153	3.08141	1.89801	0.902978	0.945339
69.6	19.3741	19.6037	10.5562	11.4868	7.23425	6.82655	3.2263	3.08518	2.4125	1.60804	0.662275	0.800907
70.6	16.7242	16.6086	9.40265	9.7319	5.89673	5.7836	3.06291	2.61383	2.16934	1.36236	0.953171	0.678542
71.6	14.7513	14.0712	8.2226	8.24506	5.27686	4.89998	2.54678	2.21449	2.1878	1.15421	0.374172	0.574872
72.6	12.7868	11.9214	6.88486	6.98539	4.61475	4.15137	2.07739	1.87616	2.20574	0.977867	0.368036	0.487041
73.6	10.9411	10.1	5.58603	5.91817	4.08191	3.51713	1.85797	1.58952	1.98876	0.828465	0.614252	0.41263
74.6	10.1566	8.55697	5.08197	5.014	3.51355	2.97978	1.37852	1.34667	1.91505	0.70189	0.425817	0.349587
75.6	8.94701	7.24964	4.4353	4.24796	3.24561	2.52453	1.69148	1.14092	1.86593	0.594653	0.541149	0.296176
76.6	8.24805	6.14205	4.21265	3.59896	3.05774	2.13884	1.17212	0.966609	1.51782	0.5038	0.325257	0.250925
77.6	7.54469	5.20367	3.45151	3.04911	3.09363	1.81207	1.53151	0.818927	1.87449	0.426828	0.634662	0.212588
78.6	6.98618	4.40866	3.0062	2.58327	3.01825	1.53522	1.28265	0.693809	1.60564	0.361616	0.377557	0.180108
79.6	6.62952	3.73511	3.09601	2.1886	2.55847	1.30067	1.58649	0.587806	1.53332	0.306367	0.464293	0.152591
80.6	6.67906	3.16446	2.60736	1.85423	2.33228	1.10195	1.62526	0.497999	1.61202	0.259559	0.60658	0.129277
81.6	6.17141	2.681	2.59995	1.57094	2.4679	0.933587	1.28998	0.421913	1.60078	0.219903	0.927862	0.109526
82.6	6.11593	2.2714	2.38315	1.33093	2.66705	0.790951	1.32783	0.357452	1.34297	0.186305	0.480597	0.0927922
83.6	5.53838	1.92437	2.40634	1.12759	2.43463	0.670107	0.994307	0.30284	1.45669	0.157841	0.715437	0.0786151
84.6	5.26103	1.63037	1.98294	0.955309	2.17725	0.567726	0.554853	0.256571	1.37429	0.133726	0.195905	0.0666041
85.6	5.147	1.38128	1.91165	0.809354	2.04993	0.480987	1.04126	0.217371	1.33351	0.113295	0.387395	0.0564281
86.6	4.25437	1.17025	1.54111	0.685698	2.37177	0.4075	0.482541	0.18416	1.27508	0.095985	0.25488	0.0478068
87.6	4.39402	0.991452	1.83505	0.580935	1.56549	0.345241	0.986013	0.156024	1.46482	0.0813201	0.592703	0.0405027
88.6	4.43798	0.839975	1.76572	0.492178	2.03461	0.292494	0.747785	0.132186	1.5372	0.0688958	0.289228	0.0343146
89.6	4.30016	0.711641	1.84503	0.416982	1.95337	0.247806	1.43482	0.11199	1.82729	0.0583697	1.22554	0.0290719
90.6	4.53867	0.602914	2.38922	0.353274	2.39404	0.209945	1.27248	0.09488	2.15959	0.0494518	1.01003	0.0246302
91.6	4.73414	0.510799	2.59799	0.299299	2.39679	0.177869	1.16976	0.0803839	2.02647	0.0418964	0.952229	0.0208671
92.6	4.51443	0.432758	1.81921	0.253572	2.21704	0.150694	0.906836	0.0681026	1.63343	0.0354953	1.01157	0.017679
93.6	4.38767	0.366639	2.1413	0.21483	2.28619	0.12767	1.38345	0.0576977	1.53624	0.0300722	1.31319	0.0149779
94.6	4.37546	0.310623	2.15152	0.182008	2.17413	0.108164	1.2984	0.0488824	1.49621	0.0254777	0.891414	0.0126896
95.6	4.17316	0.263165	2.08743	0.1542	1.96747	0.0916387	1.42886	0.041414	1.12195	0.0215851	1.04257	0.0107508
96.6	4.42449	0.222958	1.83002	0.130641	2.48389	0.0776378	2.01856	0.0350866	1.27083	0.0182873	1.21778	0.00911
97.6	4.25771	0.188894	2.15189	0.110681	2.32062	0.0657761	2.0868	0.029726	1.71797	0.0154933	0.948554	0.00772
98.6	3.56141	0.160034	1.57004	0.0937709	2.05493	0.0557266	1.30526	0.0251844	1.34343	0.0131262	0.539633	0.00654
99.6	3.40116	0.135583	1.95245	0.0794442	1.68817	0.0472125	1.8428	0.0213366	1.10454	0.0111207	0.803367	0.00554
100.6	3.65881	0.114869	1.95361	0.0673065	2.06824	0.0399992	1.71015	0.0180767	1.39118	0.00942	0.753908	0.00469
101.6	3.46571	0.0973186	1.72195	0.0570232	1.45966	0.033888	1.56734	0.0153149	0.923131	0.00798	1.0334	0.00398
102.6	3.43152	0.0824499	1.81009	0.048311	1.58813	0.0287105	1.20059	0.0129751	1.07868	0.00676	0.690888	0.00337
103.6	3.57866	0.069853	1.68607	0.0409299	1.61829	0.024324	1.59111	0.0109927	1.34481	0.00573	0.629803	0.00285
104.6	3.42449	0.0591806	1.3544	0.0346765	1.73267	0.0206077	1.25822	0.00931	1.14199	0.00485	0.90434	0.00242
105.6	3.51868	0.0501388	1.32083	0.0293785	1.58075	0.0174592	1.64761	0.00789	1.31915	0.00411	0.952299	0.00205
106.6	3.16284	0.0424784	1.05191	0.02489	2.06042	0.0147917	1.55478	0.00668	1.06092	0.00348	0.444674	0.00174
107.6	3.35342	0.0359884	0.889008	0.0210872	1.76862	0.0125318	1.40363	0.00566	1.24958	0.00295	0.73139	0.00147
108.6	3.14392	0.03049	1.25873	0.0178654	1.5835	0.0106172	1.32312	0.0048	1.18549	0.0025	0.803223	0.00125
109.6	3.69222	0.0258317	1.14215	0.0151359	1.44171	0.009	1.30863	0.00407	1.38777	0.00212	0.391882	0.00106
110.6	3.34005	0.021885	0.883911	0.0128234	1.85223	0.00762	1.05216	0.00344	1.0771	0.0018	0.587318	0.000894
111.6	3.19353	0.0185413	1.16028	0.0108642	1.64246	0.00646	1.5196	0.00292	1.31203	0.00152	1.12043	0.000757
112.6	3.36107	0.0157085	1.4628	0.0092	2.22607	0.00547	1.54399	0.00247	1.14755	0.00129	0.95616	0.000642
113.6	3.38594	0.0133085	1.33875	0.0078	1.75262	0.00463	1.73967	0.00209	1.43107	0.00109	0.783434	0.000544
114.6	3.43629	0.0112752	1.43427	0.00661	1.8327	0.00393	2.06291	0.00177	1.77011	0.000925	1.00279	0.000461
115.6	3.67505	0.00955	1.2175	0.0056	2.05414	0.00333	1.52847	0.0015	1.52509	0.000784	0.764071	0.00039
116.6	3.43368	0.00809	1.15207	0.00474	1.89948	0.00282	1.84778	0.00127	1.74653	0.000664	1.34473	0.000331
117.6	3.66063	0.00686	0.981781	0.00402	2.24207	0.00239	1.70329	0.00108	1.52548	0.000562	0.877912	0.00028
118.6	3.14679	0.00581	0.604034	0.0034	2.38116	0.00202	1.34836	0.000914	1.10975	0.000476	0.600741	0.000237
119.6	3.02207	0.00492	0.583313	0.00288	1.92804	0.00171	1.59542	0.000774	1.26714	0.000404	0.592736	0.000201
120.6	3.12683	0.00417	0.796448	0.00244	1.89838	0.00145	1.52167	0.000656	1.03412	0.000342	0.292421	0.00017
121.6	3.26409	0.00353	0.458923	0.00207	1.53662	0.00123	1.30201	0.000556	1.35103	0.00029	0.662975	0.000144
122.6	3.2136	0.00299	0.811066	0.00175	1.73035	0.00104	1.49993	0.000471	1.75896	0.000245	0.706963	0.000122
123.6	3.32253	0.00254	0.887238	0.00149	1.94989	0.000883	1.34248	0.000399	1.42067	0.000208	0.518318	0.000104
124.6	2.60434	0.00215	0.493073	0.00126	2.01355	0.000748	1.25641	0.000338	1.17236	0.000176	0.318905	8.78e-05
125.6	2.71328	0.00182	0.761658	0.00107	1.62329	0.000634	1.34922	0.000286	1.48109	0.000149	0.396947	7.43e-05
126.6	3.05513	0.00154	0.556976	0.000903	1.68738	0.000537	1.22225	0.000243	1.69303	0.000126	0.406636	6.3e-05
127.6	2.95672	0.00131	0.517303	0.000765	1.66473	0.000455	1.39939	0.000206	1.42196	0.000107	0.638469	5.34e-05
128.6	2.86913	0.00111	0.518677	0.000648	1.83313	0.000385	1.13209	0.000174	1.75613	9.08e-05	0.445813	4.52e-05
129.6	2.76757	0.000938	0.568665	0.000549	1.66827	0.000327	1.6692	0.000148	1.52016	7.69e-05	0.8755	3.83e-05
130.6	2.86675	0.000794	0.543121	0.000465	2.03937	0.000277	1.34678	0.000125	1.56405	6.52e-05	1.17497	3.25e-05
131.6	2.50705	0.000673	0.884094	0.000394	2.33856	0.000234	1.37405	0.000106	1.4381	5.52e-05	0.734645	2.75e-05
132.6	2.70665	0.00057	0.637817	0.000334	1.9538	0.000199	1.5016	8.97e-05	1.29476	4.68e-05	0.681713	2.33e-05
133.6	2.80593	0.000483	0.330597	0.000283	2.10065	0.000168	1.45136	7.6e-05	1.45479	3.96e-05	0.945136	1.97e-05
134.6	2.60561	0.000409	0.35733	0.00024	1.66125	0.000143	0.972114	6.44e-05	1.19954	3.36e-05	0.664741	1.67e-05
135.6	2.60433	0.000347	0.465729	0.000203	1.63739	0.000121	1.10523	5.46e-05	1.1692	2.84e-05	0.887701	1.42e-05
136.6	2.51756	0.000294	0.332336	0.000172	1.47839	0.000102	0.606276	4.62e-05	1.06234	2.41e-05	0.67665	1.2e-05
137.6	2.55501	0.000249	0.413177	0.000146	1.28778	8.67e-05	1.5696	3.92e-05	1.29648	2.04e-05	0.882157	1.02e-05
138.6	2.85321	0.000211	0.541107	0.000124	1.75104	7.34e-05	1.42868	3.32e-05	1.36725	1.73e-05	1.017	8.61e-06
139.6	3.06242	0.000179	0.737213	0.000105	1.81396	6.22e-05	1.56164	2.81e-05	1.62846	1.47e-05	1.23901	7.3e-06
140.6	2.81715	0.000151	1.33313	8.87e-05	2.06549	5.27e-05	1.76757	2.38e-05	1.75724	1.24e-05	1.28441	6.18e-06
141.6	2.98811	0.000128	0.920807	7.51e-05	1.93304	4.47e-05	1.63558	2.02e-05	1.67362	1.05e-05	0.968769	5.24e-06
142.6	2.9511	0.000109	1.04739	6.37e-05	1.63153	3.78e-05	1.59526	1.71e-05	1.51095	8.91e-06	0.913618	4.44e-06
143.6	3.0103	9.2e-05	1.10071	5.39e-05	1.69714	3.2e-05	1.3788	1.45e-05	2.00851	7.55e-06	0.94331	3.76e-06
144.6	3.13492	7.8e-05	0.414948	4.57e-05	1.54169	2.72e-05	1.74224	1.23e-05	1.56084	6.4e-06	0.731379	3.19e-06
145.6	2.99215	6.61e-05	0.819275	3.87e-05	1.66235	2.3e-05	1.9553	1.04e-05	1.80531	5.42e-06	0.910435	2.7e-06
146.6	3.06239	5.6e-05	0.977814	3.28e-05	2.2085	1.95e-05	1.72292	8.81e-06	1.59647	4.59e-06	0.635456	2.29e-06
147.6	2.93045	4.74e-05	0.910461	2.78e-05	1.8811	1.65e-05	1.15353	7.46e-06	1.45995	3.89e-06	0.548855	1.94e-06
148.6	3.18353	4.02e-05	1.01947	2.35e-05	1.53149	1.4e-05	1.16186	6.32e-06	1.625	3.3e-06	0.363036	1.64e-06
149.6	2.80678	3.4e-05	1.06693	1.99e-05	1.49835	1.19e-05	1.87074	5.36e-06	1.72098	2.79e-06	0.936418	1.39e-06
150.6	2.94857	2.88e-05	0.990173	1.69e-05	1.74243	1e-05	1.49754	4.54e-06	1.31636	2.37e-06	0.650306	1.18e-06
151.6	2.88011	2.44e-05	0.86969	1.43e-05	1.70618	8.51e-06	1.61	3.84e-06	1.55612	2e-06	0.928784	9.98e-07
152.6	2.55009	2.07e-05	1.181	1.21e-05	1.64874	7.21e-06	1.53301	3.26e-06	1.3239	1.7e-06	0.835748	8.46e-07
153.6	3.16266	1.75e-05	0.95639	1.03e-05	1.91046	6.11e-06	1.39224	2.76e-06	1.59521	1.44e-06	0.570037	7.16e-07
154.6	3.37058	1.49e-05	1.24661	8.7e-06	2.24048	5.17e-06	1.66332	2.34e-06	1.79784	1.22e-06	1.07037	6.07e-07
155.6	3.30884	1.26e-05	1.2677	7.37e-06	2.3667	4.38e-06	1.87384	1.98e-06	2.11419	1.03e-06	1.10394	5.14e-07
156.6	3.47187	1.07e-05	0.996826	6.25e-06	2.52606	3.71e-06	1.55785	1.68e-06	1.82951	8.75e-07	0.819204	4.36e-07
157.6	3.34265	9.03e-06	1.03799	5.29e-06	1.96588	3.15e-06	1.73062	1.42e-06	1.97235	7.41e-07	0.797088	3.69e-07
158.6	3.53688	7.65e-06	0.908722	4.48e-06	2.17725	2.67e-06	1.49343	1.2e-06	2.01633	6.28e-07	0.895037	3.13e-07
159.6	3.21227	6.48e-06	1.14288	3.8e-06	2.01898	2.26e-06	2.10536	1.02e-06	1.9136	5.32e-07	0.880017	2.65e-07
160.6	2.9363	5.49e-06	0.730408	3.22e-06	2.48468	1.91e-06	1.34495	8.65e-07	1.19906	4.51e-07	0.483256	2.24e-07
161.6	2.87077	4.65e-06	0.814178	2.73e-06	1.35455	1.62e-06	1.333	7.32e-07	1.27861	3.82e-07	0.709953	1.9e-07
162.6	3.06573	3.94e-06	0.77066	2.31e-06	1.58624	1.37e-06	1.15585	6.21e-07	1.26844	3.23e-07	0.659029	1.61e-07
163.6	3.40806	3.34e-06	1.1767	1.96e-06	1.66669	1.16e-06	1.03518	5.26e-07	1.53142	2.74e-07	0.964073	1.36e-07
164.6	3.09451	2.83e-06	1.20166	1.66e-06	1.95264	9.86e-07	1.24161	4.45e-07	1.34865	2.32e-07	0.600257	1.16e-07
165.6	3.23405	2.4e-06	0.884491	1.41e-06	2.09283	8.35e-07	1.14703	3.77e-07	1.48253	1.97e-07	0.828302	9.8e-08
166.6	3.14142	2.03e-06	0.954834	1.19e-06	2.22058	7.07e-07	0.616274	3.2e-07	1.25806	1.67e-07	0.500307	8.3e-08
167.6	3.30316	1.72e-06	1.20422	1.01e-06	1.44403	5.99e-07	1.143	2.71e-07	1.49554	1.41e-07	0.669981	7.03e-08
168.6	3.45299	1.46e-06	1.1839	8.54e-07	1.94714	5.08e-07	1.45411	2.29e-07	1.8724	1.2e-07	0.647472	5.96e-08
169.6	3.23414	1.24e-06	1.17084	7.24e-07	2.61353	4.3e-07	1.28643	1.94e-07	1.6464	1.01e-07	0.702077	5.05e-08
170.6	3.09624	1.05e-06	0.978851	6.13e-07	1.92334	3.64e-07	1.37254	1.65e-07	1.96901	8.59e-08	0.788187	4.28e-08
171.6	3.57807	8.87e-07	0.695007	5.2e-07	2.58893	3.09e-07	1.24828	1.4e-07	1.36698	7.27e-08	0.373281	3.62e-08
172.6	3.61752	7.51e-07	0.562805	4.4e-07	2.31628	2.62e-07	1.27903	1.18e-07	1.30549	6.16e-08	0.3646	3.07e-08
173.6	3.82142	6.37e-07	0.687225	3.73e-07	2.05579	2.22e-07	1.2441	1e-07	1.26993	5.22e-08	0.148822	2.6e-08
174.6	3.67555	5.39e-07	0.472565	3.16e-07	1.94092	1.88e-07	0.765888	8.49e-08	1.4741	4.42e-08	0.236225	2.2e-08
175.6	3.5533	4.57e-07	0.640747	2.68e-07	1.93304	1.59e-07	0.942676	7.19e-08	1.38309	3.75e-08	0.385669	1.87e-08
176.6	3.69507	3.87e-07	0.833313	2.27e-07	1.73273	1.35e-07	1.33801	6.09e-08	1.84601	3.17e-08	0.432555	1.58e-08
177.6	3.98899	3.28e-07	0.580414	1.92e-07	2.02179	1.14e-07	1.14703	5.16e-08	1.44262	2.69e-08	0.104487	1.34e-08
178.6	3.83156	2.78e-07	0.709869	1.63e-07	1.83191	9.67e-08	1.57338	4.37e-08	1.90744	2.28e-08	0.261308	1.13e-08
179.6	3.74724	2.35e-07	0.681152	1.38e-07	1.86432	8.2e-08	1.40236	3.7e-08	1.56546	1.93e-08	0.230544	9.62e-09
180.6	3.61963	1.99e-07	0.493073	1.17e-07	1.59869	6.94e-08	1.42593	3.14e-08	1.55517	1.64e-08	0.189666	8.15e-09
181.6	3.84573	1.69e-07	0.787842	9.9e-08	1.82214	5.88e-08	1.69889	2.66e-08	1.32795	1.39e-08	0.56339	6.9e-09
182.6	3.72689	1.43e-07	1.02164	8.39e-08	2.06592	4.98e-08	1.21204	2.25e-08	1.58436	1.17e-08	1.31165	5.85e-09
183.6	4.22841	1.21e-07	0.745453	7.11e-08	1.86627	4.22e-08	1.2593	1.91e-08	1.44688	9.95e-09	0.884723	4.95e-09
184.6	3.56257	1.03e-07	0.429413	6.02e-08	1.82642	3.58e-08	1.48336	1.62e-08	1.88523	8.43e-09	0.54079	4.2e-09
185.6	3.8385	8.7e-08	0.603027	5.1e-08	1.81592	3.03e-08	1.81268	1.37e-08	1.72552	7.14e-09	0.779478	3.56e-09
186.6	4.08236	7.37e-08	0.682922	4.32e-08	2.10651	2.57e-08	1.68314	1.16e-08	1.92811	6.05e-09	0.689429	3.01e-09
187.6	3.73203	6.25e-08	0.794312	3.66e-08	1.83466	2.18e-08	1.58968	9.83e-09	2.08617	5.12e-09	0.77688	2.55e-09
188.6	3.80365	5.29e-08	0.73526	3.1e-08	1.95068	1.84e-08	0.942232	8.33e-09	1.44721	4.34e-09	0.734896	2.16e-09
189.6	3.77219	4.48e-08	0.728241	2.63e-08	1.46045	1.56e-08	1.29406	7.06e-09	1.575	3.68e-09	0.891351	1.83e-09
190.6	3.68506	3.8e-08	0.721619	2.23e-08	1.41083	1.32e-08	1.11127	5.98e-09	1.55585	3.12e-09	0.316773	1.55e-09
191.6	3.77086	3.22e-08	0.590973	1.89e-08	1.04248	1.12e-08	1.37645	5.07e-09	1.75149	2.64e-09	0.546368	1.31e-09
192.6	3.98523	2.73e-08	0.768097	1.6e-08	1.46277	9.5e-09	1.39859	4.29e-09	2.15088	2.24e-09	0.9877	1.11e-09
193.6	4.15188	2.31e-08	0.976654	1.35e-08	1.8573	8.05e-09	1.85224	3.64e-09	2.43281	1.9e-09	1.00739	9.44e-10
194.6	4.04951	1.96e-08	1.00931	1.15e-08	1.87567	6.82e-09	1.4587	3.08e-09	1.63438	1.61e-09	0.724325	8e-10
195.6	3.82798	1.66e-08	0.805389	9.72e-09	1.38812	5.77e-09	1.70135	2.61e-09	1.72948	1.36e-09	0.996331	6.77e-10
196.6	3.69803	1.41e-08	1.04504	8.23e-09	1.82019	4.89e-09	1.51199	2.21e-09	1.53777	1.15e-09	0.505336	5.74e-10
197.6	3.9846	1.19e-08	0.802856	6.97e-09	1.46942	4.15e-09	1.46249	1.87e-09	1.71813	9.76e-10	0.855126	4.86e-10
198.6	4.02765	1.01e-08	1.03976	5.91e-09	1.30652	3.51e-09	1.58523	1.59e-09	1.72851	8.27e-10	0.683318	4.12e-10
199.6	3.9944	8.54e-09	0.912018	5.01e-09	1.48816	2.98e-09	1.41738	1.34e-09	1.54154	7.01e-10	0.679157	3.49e-10
200.6	4.25453	7.24e-09	1.09467	4.24e-09	1.49835	2.52e-09	1.60118	1.14e-09	1.63059	5.94e-10	0.858996	2.96e-10
201.6	3.81758	6.13e-09	0.872742	3.59e-09	1.89795	2.14e-09	1.58696	9.65e-10	1.51817	5.03e-10	0.621327	2.51e-10
202.6	4.03827	5.2e-09	1.30322	3.04e-09	1.26355	1.81e-09	1.95996	8.18e-10	1.71429	4.26e-10	1.20453	2.12e-10
203.6	4.29988	4.4e-09	1.31302	2.58e-09	2.10925	1.53e-09	1.85378	6.93e-10	2.05894	3.61e-10	1.20461	1.8e-10
204.6	4.10492	3.73e-09	1.12436	2.19e-09	2.25653	1.3e-09	1.46408	5.87e-10	1.60053	3.06e-10	0.961764	1.52e-10
205.6	4.4576	3.16e-09	1.19583	1.85e-09	1.66748	1.1e-09	1.82698	4.97e-10	1.60886	2.59e-10	1.16725	1.29e-10
206.6	4.32426	2.68e-09	1.2587	1.57e-09	1.97723	9.32e-10	2.01928	4.21e-10	1.70903	2.2e-10	1.11462	1.09e-10
207.6	4.26234	2.27e-09	1.48917	1.33e-09	2.06903	7.9e-10	1.64296	3.57e-10	1.84977	1.86e-10	0.849264	9.26e-11
208.6	4.21662	1.92e-09	1.39563	1.13e-09	1.85028	6.69e-10	1.5299	3.02e-10	1.38651	1.58e-10	0.538929	7.85e-11
209.6	4.23766	1.63e-09	0.763611	9.54e-10	1.80109	5.67e-10	1.79756	2.56e-10	1.55892	1.34e-10	0.728039	6.65e-11
210.6	3.91494	1.38e-09	1.01245	8.08e-10	1.99286	4.8e-10	1.33781	2.17e-10	1.761	1.13e-10	0.311683	5.63e-11
211.6	3.92318	1.17e-09	0.902039	6.85e-10	1.79987	4.07e-10	1.50205	1.84e-10	1.82881	9.58e-11	0.436438	4.77e-11
212.6	4.0467	9.9e-10	0.937012	5.8e-10	1.68738	3.45e-10	1.42675	1.56e-10	1.79038	8.12e-11	0.939258	4.04e-11
213.6	3.56625	8.39e-10	1.22433	4.91e-10	1.58386	2.92e-10	1.01209	1.32e-10	1.17201	6.88e-11	0.586007	3.43e-11
214.6	3.90286	7.11e-10	0.874725	4.16e-10	0.943237	2.47e-10	1.2732	1.12e-10	1.41962	5.83e-11	0.811527	2.9e-11
215.6	4.20071	6.02e-10	0.790192	3.53e-10	1.50848	2.1e-10	1.28297	9.47e-11	1.59181	4.94e-11	0.842353	2.46e-11
216.6	3.71945	5.1e-10	0.817291	2.99e-10	1.60419	1.78e-10	1.34522	8.03e-11	1.54573	4.18e-11	0.767158	2.08e-11
217.6	3.91091	4.32e-10	0.779419	2.53e-10	1.61005	1.5e-10	1.15958	6.8e-11	1.41548	3.54e-11	1.23813	1.77e-11
218.6	3.80096	3.66e-10	0.882141	2.14e-10	1.84558	1.27e-10	1.37512	5.76e-11	1.95929	3e-11	0.943908	1.5e-11
219.6	3.72856	3.1e-10	1.23627	1.82e-10	2.04053	1.08e-10	1.28627	4.88e-11	1.86605	2.54e-11	1.0121	1.27e-11
220.6	4.15676	2.63e-10	1.34875	1.54e-10	1.98187	9.15e-11	1.45731	4.13e-11	1.89912	2.16e-11	1.29325	1.07e-11
221.6	4.02389	2.23e-10	0.834137	1.3e-10	2.05847	7.75e-11	1.00953	3.5e-11	1.36452	1.83e-11	1.04316	9.09e-12
222.6	3.84448	1.89e-10	0.983734	1.11e-10	1.8999	6.57e-11	1.58041	2.97e-11	1.72497	1.55e-11	1.19528	7.7e-12
223.6	3.98164	1.6e-10	0.833496	9.36e-11	2.27917	5.56e-11	1.39885	2.51e-11	1.72092	1.31e-11	1.03643	6.53e-12
224.6	4.51447	1.35e-10	1.01929	7.93e-11	2.01984	4.71e-11	1.37213	2.13e-11	1.84479	1.11e-11	1.06708	5.53e-12
225.6	4.40234	1.15e-10	1.38666	6.72e-11	2.57568	3.99e-11	1.39185	1.8e-11	1.73267	9.41e-12	1.08911	4.69e-12
226.6	4.49103	9.72e-11	1.12964	5.69e-11	2.1991	3.38e-11	1.56647	1.53e-11	1.86548	7.97e-12	1.1817	3.97e-12
227.6	4.5887	8.23e-11	1.19446	4.82e-11	2.02802	2.87e-11	1.30394	1.3e-11	1.39243	6.75e-12	1.10204	3.36e-12
228.6	4.62702	6.97e-11	1.11789	4.09e-11	2.10107	2.43e-11	1.69217	1.1e-11	1.82861	5.72e-12	0.946075	2.85e-12
229.6	4.28275	5.91e-11	0.939178	3.46e-11	1.96515	2.06e-11	1.14331	9.3e-12	1.69414	4.85e-12	0.739803	2.41e-12
230.6	4.26517	5.01e-11	0.881195	2.93e-11	1.6991	1.74e-11	1.4251	7.88e-12	1.75548	4.11e-12	1.23058	2.05e-12
231.6	4.28247	4.24e-11	1.21573	2.49e-11	1.89246	1.48e-11	1.21811	6.67e-12	1.8114	3.48e-12	0.772065	1.73e-12
232.6	4.58494	3.59e-11	1.05328	2.11e-11	1.94989	1.25e-11	1.34579	5.65e-12	1.89525	2.95e-12	0.834129	1.47e-12
233.6	4.3697	3.04e-11	0.743866	1.78e-11	2.19641	1.06e-11	1.10317	4.79e-12	1.64213	2.5e-12	0.73995	1.24e-12
234.6	3.99829	2.58e-11	0.493073	1.51e-11	1.89246	8.98e-12	1.17306	4.06e-12	1.40564	2.12e-12	0.593414	1.05e-12
235.6	4.05873	2.19e-11	0.730988	1.28e-11	2.03705	7.61e-12	1.08992	3.44e-12	1.56986	1.79e-12	0.353228	8.93e-13
236.6	4.20139	1.85e-11	0.713776	1.08e-11	1.97955	6.45e-12	1.00781	2.91e-12	1.87401	1.52e-12	0.684442	7.56e-13
237.6	4.51163	1.57e-11	0.976715	9.19e-12	2.02454	5.46e-12	1.16827	2.47e-12	1.52617	1.29e-12	0.539423	6.41e-13
238.6	4.31826	1.33e-11	0.967926	7.79e-12	1.46594	4.63e-12	1.42902	2.09e-12	1.51643	1.09e-12	0.755986	5.43e-13
239.6	4.37187	1.13e-11	0.948975	6.6e-12	1.84637	3.92e-12	0.987318	1.77e-12	1.36782	9.23e-13	0.614332	4.6e-13
240.6	4.79071	9.54e-12	1.12436	5.59e-12	2.03973	3.32e-12	1.48141	1.5e-12	1.64306	7.82e-13	0.924832	3.9e-13
241.6	4.86622	8.08e-12	1.10284	4.73e-12	2.23975	2.81e-12	1.22576	1.27e-12	1.87632	6.63e-13	0.953175	3.3e-13
242.6	4.19139	6.85e-12	1.20325	4.01e-12	2.07642	2.38e-12	1.11	1.08e-12	1.54123	5.62e-13	0.388136	2.8e-13
243.6	4.20969	5.8e-12	1.53543	3.4e-12	1.73462	2.02e-12	1.23956	9.13e-13	1.55229	4.76e-13	0.67315	2.37e-13
244.6	4.56381	4.91e-12	1.5827	2.88e-12	1.70691	1.71e-12	1.37644	7.73e-13	1.60304	4.03e-13	0.855016	2.01e-13
245.6	5.08856	4.16e-12	1.41104	2.44e-12	1.99561	1.45e-12	1.4874	6.55e-13	1.98163	3.41e-13	1.24643	1.7e-13
246.6	5.03733	3.53e-12	1.71243	2.07e-12	2.30847	1.23e-12	1.53265	5.55e-13	1.78301	2.89e-13	1.06432	1.44e-13
247.6	5.14844	2.99e-12	1.89703	1.75e-12	2.37451	1.04e-12	1.89203	4.7e-13	2.29126	2.45e-13	1.01514	1.22e-13
248.6	4.74628	2.53e-12	1.57474	1.48e-12	2.65186	8.82e-13	1.78366	3.98e-13	2.17182	2.08e-13	1.10361	1.03e-13
249.6	5.35712	2.14e-12	2.08975	1.26e-12	2.42993	7.47e-13	2.00272	3.38e-13	2.29889	1.76e-13	1.0535	8.76e-14
250.6	4.95645	1.82e-12	1.8609	1.06e-12	2.27136	6.33e-13	2.2659	2.86e-13	2.26985	1.49e-13	0.900731	7.42e-14
251.6	5.23717	1.54e-12	2.25031	9.02e-13	2.68701	5.36e-13	2.07844	2.42e-13	2.26571	1.26e-13	1.05348	6.29e-14
252.6	5.37953	1.3e-12	1.75381	7.64e-13	2.58972	4.54e-13	1.97597	2.05e-13	1.8599	1.07e-13	1.00026	5.33e-14
253.6	5.04298	1.11e-12	1.89917	6.47e-13	2.59485	3.85e-13	1.48558	1.74e-13	1.65647	9.06e-14	0.810231	4.51e-14
254.6	5.28742	9.36e-13	1.78336	5.49e-13	2.7085	3.26e-13	1.55576	1.47e-13	2.12268	7.68e-14	1.0347	3.82e-14
255.6	5.31163	7.93e-13	2.09036	4.65e-13	2.60303	2.76e-13	2.04326	1.25e-13	2.10665	6.51e-14	1.08629	3.24e-14
256.6	5.65786	6.72e-13	2.0632	3.94e-13	2.86395	2.34e-13	1.86872	1.06e-13	2.23561	5.51e-14	1.35236	2.75e-14
257.6	5.55292	5.69e-13	2.62219	3.34e-13	2.7655	1.98e-13	2.10144	8.96e-14	2.53473	4.67e-14	1.24292	2.33e-14
258.6	5.54653	4.82e-13	2.1601	2.83e-13	3.05658	1.68e-13	2.01676	7.59e-14	1.89931	3.96e-14	1.05113	1.97e-14
259.6	5.78898	4.09e-13	2.15521	2.39e-13	2.25964	1.42e-13	2.01009	6.43e-14	2.35741	3.35e-14	1.21914	1.67e-14
260.6	5.88913	3.46e-13	2.11475	2.03e-13	2.93665	1.21e-13	1.91403	5.45e-14	2.29613	2.84e-14	0.789821	1.41e-14
261.6	6.15663	2.93e-13	2.4538	1.72e-13	2.77252	1.02e-13	2.08324	4.62e-14	2.04551	2.41e-14	1.25981	1.2e-14
262.6	5.70845	2.48e-13	1.5726	1.46e-13	3.2323	8.65e-14	1.72597	3.91e-14	1.96971	2.04e-14	0.885396	1.02e-14
263.6	5.13479	2.11e-13	1.85211	1.23e-13	2.82489	7.33e-14	1.85374	3.31e-14	1.83229	1.73e-14	0.716285	8.6e-15
264.6	5.5543	1.78e-13	1.62671	1.05e-13	2.0589	6.21e-14	1.71859	2.81e-14	1.67876	1.46e-14	0.565149	7.29e-15
265.6	5.2854	1.51e-13	1.43701	8.85e-14	2.47919	5.26e-14	1.25916	2.38e-14	1.55054	1.24e-14	0.442811	6.17e-15
266.6	5.33486	1.28e-13	1.53177	7.5e-14	2.21045	4.46e-14	1.37318	2.01e-14	1.64381	1.05e-14	0.158027	5.23e-15
267.6	5.74629	1.08e-13	1.48743	6.36e-14	1.65533	3.78e-14	1.46513	1.71e-14	1.86087	8.9e-15	0.421006	4.43e-15
268.6	5.48981	9.19e-14	1.50601	5.38e-14	2.35577	3.2e-14	1.67648	1.45e-14	1.7262	7.54e-15	0.573029	3.75e-15
269.6	5.44482	7.79e-14	1.33743	4.56e-14	2.0155	2.71e-14	1.77707	1.23e-14	1.80469	6.39e-15	0.00876	3.18e-15
270.6	5.40149	6.6e-14	1.46323	3.86e-14	1.80573	2.3e-14	1.49539	1.04e-14	1.31757	5.41e-15	0.370087	2.69e-15
271.6	5.38152	5.59e-14	1.55991	3.27e-14	2.08112	1.95e-14	1.77385	8.79e-15	1.45956	4.58e-15	0.61375	2.28e-15
272.6	5.87665	4.73e-14	1.85852	2.77e-14	2.35107	1.65e-14	1.56049	7.45e-15	1.58014	3.88e-15	0.260132	1.93e-15
273.6	5.98119	4.01e-14	2.05676	2.35e-14	1.7077	1.4e-14	1.81202	6.31e-15	1.63515	3.29e-15	0.0019	1.64e-15
274.6	6.05671	3.4e-14	1.58197	1.99e-14	1.92529	1.18e-14	1.34758	5.35e-15	1.74931	2.79e-15	0.023792	1.39e-15
275.6	5.43842	2.88e-14	2.11066	1.69e-14	2.12836	1e-14	1.47858	4.53e-15	1.88232	2.36e-15	0.186463	1.18e-15
276.6	5.8397	2.44e-14	1.43329	1.43e-14	2.3952	8.49e-15	1.43276	3.84e-15	1.69542	2e-15	0.299645	9.96e-16
277.6	5.65902	2.07e-14	1.78427	1.21e-14	2.21667	7.2e-15	1.08039	3.25e-15	1.7524	1.69e-15	0.357429	8.44e-16
278.6	5.76587	1.75e-14	1.38705	1.03e-14	2.21942	6.1e-15	1.17832	2.76e-15	1.91773	1.44e-15	0.0849923	7.15e-16
279.6	5.95297	1.48e-14	1.44562	8.69e-15	1.64325	5.17e-15	1.45798	2.33e-15	1.54975	1.22e-15	0.0420279	6.06e-16
280.6	5.80185	1.26e-14	1.3392	7.36e-15	2.01276	4.38e-15	1.48822	1.98e-15	1.42657	1.03e-15	-0.294193	5.13e-16
281.6	5.4274	1.06e-14	1.64096	6.24e-15	1.51276	3.71e-15	1.74994	1.68e-15	1.87391	8.73e-16	0.067203	4.35e-16
282.6	5.97196	9.02e-15	1.76065	5.29e-15	2.02252	3.14e-15	1.77593	1.42e-15	1.69615	7.4e-16	0.441583	3.68e-16
283.6	6.13635	7.64e-15	1.91754	4.48e-15	2.36707	2.66e-15	2.20202	1.2e-15	1.97564	6.27e-16	0.435606	3.12e-16
284.6	5.98344	6.47e-15	1.89136	3.79e-15	2.34326	2.25e-15	1.68025	1.02e-15	1.52243	5.31e-16	0.156876	2.64e-16
285.6	6.07752	5.49e-15	1.5517	3.21e-15	1.76514	1.91e-15	1.77081	8.63e-16	1.57647	4.5e-16	0.0700666	2.24e-16
286.6	5.89309	4.65e-15	1.88974	2.72e-15	2.35773	1.62e-15	1.72681	7.31e-16	1.8636	3.81e-16	-0.364922	1.9e-16
287.6	5.94595	3.94e-15	1.8046	2.31e-15	1.8432	1.37e-15	2.08887	6.2e-16	1.81928	3.23e-16	-0.0829426	1.61e-16
288.6	6.30026	3.34e-15	2.14893	1.95e-15	2.45691	1.16e-15	1.78281	5.25e-16	1.99897	2.74e-16	0.14768	1.36e-16
289.6	5.93468	2.83e-15	1.74716	1.66e-15	2.60419	9.84e-16	1.90868	4.45e-16	1.80972	2.32e-16	-0.206498	1.15e-16
290.6	5.83156	2.39e-15	1.70343	1.4e-15	2.20453	8.34e-16	1.59661	3.77e-16	1.80588	1.96e-16	-0.237744	9.78e-17
291.6	5.80079	2.03e-15	1.37048	1.19e-15	2.24213	7.06e-16	1.54284	3.19e-16	1.53971	1.66e-16	-0.344615	8.29e-17
292.6	5.73063	1.72e-15	1.06479	1.01e-15	2.17645	5.98e-16	1.40612	2.7e-16	1.54637	1.41e-16	-0.0504827	7.02e-17
293.6	6.05913	1.46e-15	1.42316	8.53e-16	2.25067	5.07e-16	1.79658	2.29e-16	1.67452	1.19e-16	0.224315	5.95e-17
294.6	5.63207	1.23e-15	1.65192	7.23e-16	2.2702	4.3e-16	1.45003	1.94e-16	1.79007	1.01e-16	0.497327	5.04e-17
295.6	5.68458	1.05e-15	1.16577	6.12e-16	2.29053	3.64e-16	1.43126	1.64e-16	1.64506	8.57e-17	0.186756	4.27e-17
296.6	5.67891	8.85e-16	1.521	5.19e-16	1.97528	3.08e-16	1.50432	1.39e-16	1.52598	7.26e-17	0.205554	3.62e-17
297.6	5.61608	7.5e-16	1.19504	4.4e-16	2.30847	2.61e-16	1.06614	1.18e-16	1.32388	6.15e-17	-0.0185719	3.06e-17
298.6	5.55076	6.36e-16	1.1521	3.72e-16	2.03778	2.21e-16	1.67916	1e-16	1.86858	5.21e-17	0.181907	2.6e-17
299.6	5.47908	5.38e-16	1.50543	3.15e-16	2.23584	1.87e-16	1.45263	8.47e-17	1.60111	4.42e-17	-0.0562861	2.2e-17
300.6	5.6743	4.56e-16	1.41382	2.67e-16	2.20929	1.59e-16	1.25679	7.18e-17	1.14419	3.74e-17	-0.167773	1.86e-17
301.6	5.59556	3.86e-16	1.43741	2.26e-16	1.98114	1.35e-16	1.4342	6.08e-17	1.31658	3.17e-17	-0.117743	1.58e-17
302.6	5.37795	3.27e-16	1.49683	1.92e-16	1.66394	1.14e-16	1.73966	5.15e-17	1.41853	2.69e-17	-0.162683	1.34e-17
303.6	5.72145	2.77e-16	1.34326	1.63e-16	1.73267	9.66e-17	1.65508	4.37e-17	1.24711	2.28e-17	-0.0190552	1.13e-17
304.6	5.62086	2.35e-16	1.28882	1.38e-16	1.86511	8.18e-17	1.18877	3.7e-17	1.48979	1.93e-17	-0.461986	9.6e-18
305.6	5.00746	1.99e-16	1.1925	1.17e-16	1.69128	6.93e-17	1.56682	3.13e-17	1.61472	1.63e-17	0.0200056	8.13e-18
306.6	5.1009	1.69e-16	1.66208	9.88e-17	1.86554	5.87e-17	1.60976	2.65e-17	1.36845	1.38e-17	0.60976	6.89e-18
307.6	5.26625	1.43e-16	1.48743	8.37e-17	2.06085	4.98e-17	1.1834	2.25e-17	1.38261	1.17e-17	0.288135	5.84e-18
308.6	5.42167	1.21e-16	1.70209	7.09e-17	1.56592	4.22e-17	1.12356	1.91e-17	1.4511	9.93e-18	-0.0920775	4.95e-18
309.6	5.76735	1.03e-16	1.50034	6.01e-17	1.39563	3.57e-17	1.31862	1.61e-17	1.3757	8.41e-18	0.628007	4.19e-18
310.6	5.55172	8.69e-17	1.47552	5.09e-17	1.44324	3.03e-17	1.13371	1.37e-17	1.53743	7.13e-18	0.258706	3.55e-18
311.6	5.74939	7.36e-17	1.69174	4.31e-17	1.35461	2.56e-17	1.34012	1.16e-17	1.52215	6.04e-18	0.662016	3.01e-18
312.6	5.80678	6.24e-17	1.66028	3.66e-17	1.93304	2.17e-17	0.84031	9.82e-18	1.46474	5.12e-18	0.292275	2.55e-18
313.6	5.28427	5.28e-17	1.90286	3.1e-17	1.65417	1.84e-17	0.822149	8.32e-18	1.22578	4.33e-18	0.216375	2.16e-18
314.6	5.30622	4.48e-17	1.65131	2.62e-17	1.30261	1.56e-17	0.909962	7.05e-18	0.786173	3.67e-18	-0.0517074	1.83e-18
315.6	5.41862	3.79e-17	1.44174	2.22e-17	1.3233	1.32e-17	1.05254	5.97e-18	0.699754	3.11e-18	0.0725029	1.55e-18
316.6	5.25695	3.21e-17	1.74368	1.88e-17	1.56555	1.12e-17	1.08958	5.06e-18	1.48324	2.64e-18	0.174358	1.31e-18
317.6	5.36493	2.72e-17	1.86166	1.6e-17	1.55109	9.48e-18	1.06363	4.28e-18	0.950503	2.23e-18	-0.0105274	1.11e-18
318.6	5.24766	2.31e-17	1.66559	1.35e-17	1.4245	8.03e-18	1.34145	3.63e-18	1.30455	1.89e-18	0.157921	9.42e-19
319.6	5.23312	1.95e-17	2.02512	1.15e-17	1.43115	6.81e-18	1.27924	3.08e-18	1.11799	1.6e-18	0.342962	7.98e-19
320.6	5.47733	1.66e-17	1.87885	9.7e-18	1.72491	5.77e-18	1.52621	2.61e-18	1.10808	1.36e-18	0.446191	6.76e-19
321.6	5.31335	1.4e-17	1.80032	8.22e-18	1.76434	4.88e-18	1.31876	2.21e-18	1.1966	1.15e-18	0.389069	5.73e-19
322.6	5.60018	1.19e-17	2.0126	6.96e-18	1.66125	4.14e-18	1.52192	1.87e-18	1.48585	9.75e-19	0.138006	4.86e-19
323.6	5.74558	1.01e-17	1.99698	5.9e-18	1.26746	3.51e-18	1.29717	1.58e-18	1.87773	8.26e-19	0.090568	4.11e-19
324.6	5.44035	8.53e-18	1.65009	5e-18	2.05847	2.97e-18	1.30244	1.34e-18	1.69016	7e-19	0.0462189	3.48e-19
325.6	5.50954	7.23e-18	1.87823	4.23e-18	1.18506	2.52e-18	1.38054	1.14e-18	1.97452	5.93e-19	0.309129	2.95e-19
326.6	5.79065	6.12e-18	1.7644	3.59e-18	1.31866	2.13e-18	1.31958	9.64e-19	1.72174	5.02e-19	-0.491331	2.5e-19
327.6	5.3224	5.19e-18	1.52023	3.04e-18	1.53271	1.81e-18	1.53151	8.16e-19	1.44443	4.25e-19	-0.165327	2.12e-19
328.6	5.66503	4.4e-18	1.8136	2.58e-18	1.23975	1.53e-18	1.19093	6.92e-19	1.70889	3.6e-19	-0.607899	1.8e-19
329.6	5.92491	3.72e-18	1.63919	2.18e-18	1.23425	1.3e-18	1.1663	5.86e-19	1.43319	3.05e-19	-0.157855	1.52e-19
330.6	5.26007	3.15e-18	1.83408	1.85e-18	1.44598	1.1e-18	0.818636	4.96e-19	1.34723	2.59e-19	-0.380521	1.29e-19
331.6	5.61202	2.67e-18	1.66946	1.57e-18	1.2522	9.31e-19	0.887579	4.21e-19	1.49879	2.19e-19	-0.243647	1.09e-19
332.6	5.67278	2.26e-18	1.52277	1.33e-18	1.30145	7.88e-19	1.07856	3.56e-19	1.49874	1.86e-19	-0.220568	9.25e-20
333.6	5.50968	1.92e-18	1.62216	1.12e-18	1.49249	6.68e-19	1.3294	3.02e-19	1.72264	1.57e-19	-0.359626	7.84e-20
334.6	5.1978	1.63e-18	1.50714	9.52e-19	1.63232	5.66e-19	1.295	2.56e-19	1.41128	1.33e-19	-0.344408	6.64e-20
335.6	5.82158	1.38e-18	1.47495	8.07e-19	1.25183	4.79e-19	1.4152	2.17e-19	1.22079	1.13e-19	-0.213276	5.63e-20
336.6	5.73617	1.17e-18	1.91968	6.84e-19	1.78625	4.06e-19	1.56833	1.84e-19	2.13416	9.57e-20	-0.186671	4.77e-20
337.6	5.94491	9.88e-19	2.39642	5.79e-19	1.74908	3.44e-19	1.85044	1.56e-19	1.90065	8.11e-20	-0.109278	4.04e-20
338.6	5.61681	8.37e-19	2.14777	4.91e-19	1.68427	2.92e-19	1.71974	1.32e-19	1.86898	6.87e-20	-0.066943	3.42e-20
339.6	5.32924	7.09e-19	2.24368	4.16e-19	1.97333	2.47e-19	1.61141	1.12e-19	2.01133	5.82e-20	-0.026043	2.9e-20
340.6	5.75873	6.01e-19	1.88135	3.52e-19	1.63739	2.09e-19	1.41687	9.46e-20	1.72022	4.93e-20	-0.315917	2.46e-20
341.6	5.72511	5.09e-19	1.59799	2.98e-19	1.54797	1.77e-19	1.98628	8.01e-20	1.88211	4.18e-20	0.013323	2.08e-20
342.6	5.31433	4.31e-19	1.8056	2.53e-19	1.71985	1.5e-19	1.46405	6.79e-20	1.79077	3.54e-20	-0.453062	1.76e-20
343.6	5.41093	3.65e-19	1.87769	2.14e-19	1.49323	1.27e-19	1.63204	5.75e-20	1.8643	3e-20	-0.0811535	1.49e-20
344.6	5.42172	3.1e-19	1.56219	1.81e-19	2.03857	1.08e-19	1.5203	4.87e-20	1.55598	2.54e-20	-0.138268	1.26e-20
345.6	5.06501	2.62e-19	1.87433	1.54e-19	1.59833	9.14e-20	1.54497	4.13e-20	1.61631	2.15e-20	-0.367444	1.07e-20
346.6	5.39384	2.22e-19	1.69778	1.3e-19	1.43658	7.74e-20	1.77947	3.5e-20	1.57237	1.82e-20	-0.297065	9.08e-21
347.6	5.41369	1.88e-19	2.21655	1.1e-19	1.54327	6.56e-20	1.85414	2.96e-20	2.06625	1.54e-20	-0.170033	7.69e-21
348.6	5.66107	1.6e-19	2.1882	9.35e-20	1.97058	5.56e-20	1.34519	2.51e-20	1.61866	1.31e-20	-0.328213	6.52e-21
349.6	5.35358	1.35e-19	1.97903	7.92e-20	1.11707	4.71e-20	1.81106	2.13e-20	1.68524	1.11e-20	-0.135346	5.52e-21
350.6	5.38842	1.15e-19	1.91827	6.71e-20	1.46356	3.99e-20	1.42451	1.8e-20	1.50308	9.39e-21	0.0569577	4.68e-21
351.6	5.33905	9.7e-20	1.66675	5.68e-20	1.48938	3.38e-20	1.69537	1.53e-20	1.83307	7.96e-21	0.186034	3.96e-21
352.6	5.90164	8.22e-20	1.92221	4.82e-20	1.83582	2.86e-20	1.8711	1.29e-20	1.74659	6.74e-21	0.295355	3.36e-21
353.6	5.87017	6.96e-20	1.70953	4.08e-20	1.69055	2.42e-20	1.2953	1.1e-20	1.75759	5.71e-21	0.080518	2.84e-21
354.6	5.84194	5.9e-20	2.01324	3.46e-20	1.54913	2.05e-20	1.39133	9.28e-21	1.47145	4.84e-21	0.260108	2.41e-21
355.6	5.7546	5e-20	1.74313	2.93e-20	1.30145	1.74e-20	1.61243	7.87e-21	1.46253	4.1e-21	0.300358	2.04e-21
356.6	5.7147	4.23e-20	1.94116	2.48e-20	1.65265	1.47e-20	1.23397	6.66e-21	1.39116	3.47e-21	0.166407	1.73e-21
357.6	5.39438	3.59e-20	1.79153	2.1e-20	1.58502	1.25e-20	1.5473	5.65e-21	1.46538	2.94e-21	0.0527892	1.47e-21
358.6	5.83237	3.04e-20	2.22025	1.78e-20	1.67725	1.06e-20	1.7337	4.78e-21	1.54845	2.49e-21	0.18963	1.24e-21
359.6	5.62811	2.58e-20	1.96478	1.51e-20	1.50262	8.97e-21	1.10828	4.05e-21	1.59986	2.11e-21	0.125489	1.05e-21
360.6	5.83666	2.18e-20	1.75186	1.28e-20	1.37256	7.6e-21	1.38878	3.43e-21	1.3785	1.79e-21	-0.254535	8.91e-22
361.6	5.38418	1.85e-20	1.94678	1.08e-20	1.3288	6.44e-21	1.00327	2.91e-21	1.08058	1.52e-21	0.0529543	7.55e-22
362.6	5.5368	1.57e-20	2.10013	9.18e-21	1.47406	5.45e-21	0.893524	2.46e-21	1.10278	1.28e-21	0.190827	6.4e-22
363.6	5.69089	1.33e-20	1.85013	7.77e-21	1.43188	4.62e-21	1.38232	2.09e-21	1.33629	1.09e-21	0.150322	5.42e-22
364.6	5.49482	1.12e-20	1.9624	6.59e-21	1.7323	3.91e-21	1.15368	1.77e-21	1.14921	9.22e-22	-0.243175	4.59e-22
365.6	5.4615	9.52e-21	1.56027	5.58e-21	1.53583	3.32e-21	0.925861	1.5e-21	1.24796	7.81e-22	-0.325665	3.89e-22
366.6	5.26704	8.07e-21	1.54288	4.73e-21	1.57178	2.81e-21	0.916218	1.27e-21	1.03922	6.62e-22	-0.388836	3.3e-22
367.6	5.24585	6.84e-21	1.52359	4.01e-21	1.21008	2.38e-21	1.16806	1.08e-21	1.47607	5.61e-22	-0.736238	2.79e-22
368.6	5.33203	5.79e-21	1.43604	3.39e-21	1.87488	2.02e-21	0.983826	9.11e-22	1.30689	4.75e-22	-0.57788	2.37e-22
369.6	5.67743	4.91e-21	1.73801	2.87e-21	1.92682	1.71e-21	1.45639	7.72e-22	1.77465	4.02e-22	0.390408	2e-22
370.6	5.55724	4.16e-21	1.81573	2.44e-21	2.21002	1.45e-21	0.995681	6.54e-22	1.48648	3.41e-22	0.0016	1.7e-22
371.6	5.2061	3.52e-21	1.83548	2.06e-21	1.47449	1.23e-21	0.817793	5.54e-22	1.68063	2.89e-22	0.0154858	1.44e-22
372.6	5.38763	2.98e-21	1.76181	1.75e-21	1.88153	1.04e-21	0.915314	4.7e-22	1.54248	2.45e-22	-0.178803	1.22e-22
373.6	5.56184	2.53e-21	1.85345	1.48e-21	1.58191	8.8e-22	0.908068	3.98e-22	1.4683	2.07e-22	-0.105177	1.03e-22
374.6	5.24845	2.14e-21	1.57471	1.25e-21	1.61627	7.46e-22	1.01351	3.37e-22	1.50255	1.76e-22	0.00186	8.75e-23
375.6	5.18978	1.81e-21	1.8638	1.06e-21	1.81238	6.32e-22	1.17139	2.86e-22	1.50782	1.49e-22	0.0917416	7.41e-23
376.6	5.44392	1.54e-21	1.47748	9.01e-22	1.41278	5.35e-22	0.804373	2.42e-22	1.0308	1.26e-22	-0.454538	6.28e-23
377.6	5.01385	1.3e-21	1.56827	7.63e-22	1.04834	4.53e-22	0.953775	2.05e-22	1.45534	1.07e-22	0.00224	5.32e-23
378.6	5.43336	1.1e-21	2.10284	6.46e-22	1.46942	3.84e-22	1.23326	1.74e-22	1.76438	9.05e-23	0.228258	4.51e-23
379.6	5.85784	9.35e-22	2.19037	5.48e-22	1.4577	3.25e-22	1.63697	1.47e-22	1.6979	7.67e-23	0.702221	3.82e-23
380.6	5.39975	7.92e-22	2.27374	4.64e-22	2.00104	2.76e-22	1.13272	1.25e-22	1.66247	6.5e-23	0.282375	3.24e-23
381.6	5.48776	6.71e-22	2.02417	3.93e-22	1.7757	2.34e-22	1.80881	1.06e-22	1.91108	5.5e-23	0.709995	2.74e-23
382.6	5.53965	5.68e-22	2.63684	3.33e-22	1.86554	1.98e-22	1.93008	8.95e-23	1.7802	4.66e-23	0.789453	2.32e-23
383.6	5.66553	4.82e-22	2.45795	2.82e-22	1.82294	1.68e-22	1.27765	7.58e-23	1.58637	3.95e-23	0.445314	1.97e-23
384.6	5.62301	4.08e-22	2.23764	2.39e-22	1.20068	1.42e-22	1.57886	6.42e-23	1.28438	3.35e-23	0.545661	1.67e-23
385.6	5.18806	3.46e-22	1.98642	2.03e-22	1.71515	1.2e-22	1.47194	5.44e-23	1.30344	2.84e-23	0.633319	1.41e-23
386.6	4.99094	2.93e-22	1.89368	1.72e-22	1.60614	1.02e-22	1.11813	4.61e-23	0.852347	2.4e-23	0.211086	1.2e-23
387.6	5.40117	2.48e-22	1.96674	1.45e-22	1.39716	8.64e-23	1.43251	3.9e-23	1.1979	2.04e-23	0.496593	1.01e-23
388.6	5.37748	2.1e-22	1.93668	1.23e-22	1.4093	7.32e-23	1.37914	3.31e-23	1.27684	1.72e-23	0.303034	8.59e-24
389.6	5.02609	1.78e-22	1.91629	1.04e-22	1.51666	6.2e-23	0.637581	2.8e-23	0.864028	1.46e-23	0.0286329	7.28e-24
390.6	5.12366	1.51e-22	1.96127	8.84e-23	1.34711	5.25e-23	1.14902	2.37e-23	0.861878	1.24e-23	-0.00247	6.16e-24
391.6	5.09633	1.28e-22	1.7345	7.49e-23	1.34949	4.45e-23	1.16014	2.01e-23	0.94431	1.05e-23	0.189074	5.22e-24
392.6	5.04679	1.08e-22	2.07803	6.35e-23	1.61279	3.77e-23	1.42626	1.7e-23	1.54527	8.88e-24	0.402458	4.42e-24
393.6	5.30217	9.18e-23	2.04092	5.38e-23	2.01312	3.19e-23	1.16936	1.44e-23	0.990383	7.53e-24	0.555708	3.75e-24
394.6	5.32399	7.77e-23	2.10263	4.55e-23	1.56787	2.71e-23	1.12758	1.22e-23	1.28855	6.38e-24	0.64992	3.18e-24
395.6	5.06019	6.59e-23	1.88449	3.86e-23	1.83618	2.29e-23	1.19429	1.04e-23	1.19187	5.4e-24	0.585347	2.69e-24
396.6	5.75611	5.58e-23	2.29367	3.27e-23	1.62994	1.94e-23	1.8627	8.78e-24	1.50018	4.58e-24	0.932645	2.28e-24
397.6	5.85586	4.73e-23	2.14313	2.77e-23	2.16711	1.65e-23	1.42368	7.44e-24	1.45259	3.88e-24	0.835427	1.93e-24
398.6	5.24428	4e-23	2.42862	2.35e-23	1.90265	1.39e-23	1.09108	6.3e-24	1.66361	3.28e-24	0.415729	1.64e-24
399.6	5.14061	3.39e-23	2.14581	1.99e-23	1.78467	1.18e-23	0.976027	5.34e-24	1.02169	2.78e-24	0.109999	1.39e-24
400.6	5.31837	2.87e-23	2.34326	1.68e-23	1.63623	1e-23	0.860948	4.52e-24	1.30179	2.36e-24	0.343797	1.17e-24
401.6	5.28149	2.44e-23	1.98019	1.43e-23	2.18268	8.48e-24	0.807467	3.83e-24	1.30567	2e-24	0.366854	9.95e-25
402.6	5.31228	2.06e-23	2.18863	1.21e-23	1.68195	7.18e-24	0.559639	3.25e-24	1.3249	1.69e-24	-0.0786061	8.43e-25
403.6	5.40183	1.75e-23	1.43216	1.02e-23	1.42407	6.09e-24	0.516412	2.75e-24	1.58495	1.43e-24	-0.0515202	7.14e-25
404.6	5.10396	1.48e-23	2.31421	8.68e-24	1.60693	5.16e-24	0.9525	2.33e-24	1.71842	1.21e-24	0.601365	6.05e-25
405.6	5.68594	1.25e-23	2.39716	7.35e-24	1.73773	4.37e-24	0.789099	1.97e-24	1.73732	1.03e-24	0.391089	5.13e-25
406.6	5.33059	1.06e-23	2.14191	6.23e-24	1.98773	3.7e-24	0.783667	1.67e-24	1.94716	8.72e-25	0.628637	4.34e-25
407.6	5.28306	9.01e-24	2.54266	5.28e-24	1.9198	3.14e-24	1.29727	1.42e-24	1.93956	7.39e-25	0.532434	3.68e-25
408.6	5.51616	7.63e-24	2.29291	4.47e-24	1.97797	2.66e-24	1.23231	1.2e-24	1.7214	6.26e-25	0.713575	3.12e-25
409.6	5.4999	6.46e-24	2.17178	3.79e-24	1.87567	2.25e-24	0.987618	1.02e-24	1.43904	5.3e-25	0.489998	2.64e-25
410.6	5.56902	5.48e-24	2.18954	3.21e-24	1.45264	1.91e-24	1.06828	8.62e-25	1.82693	4.49e-25	0.447978	2.24e-25
411.6	5.59283	4.64e-24	2.0925	2.72e-24	2.04675	1.62e-24	1.05838	7.3e-25	1.55054	3.81e-25	-0.0341474	1.9e-25
412.6	5.46033	3.93e-24	2.02139	2.3e-24	1.75458	1.37e-24	0.599458	6.19e-25	1.21631	3.22e-25	0.270601	1.61e-25
413.6	5.38862	3.33e-24	2.21558	1.95e-24	1.41742	1.16e-24	0.842698	5.24e-25	1.79611	2.73e-25	-0.0396868	1.36e-25
414.6	5.42345	2.82e-24	2.16382	1.65e-24	1.27802	9.83e-25	1.25062	4.44e-25	1.76199	2.31e-25	0.0647707	1.15e-25
415.6	5.10159	2.39e-24	2.17084	1.4e-24	1.57648	8.32e-25	0.986183	3.76e-25	1.42958	1.96e-25	-0.0321274	9.77e-26
416.6	5.45026	2.03e-24	2.28741	1.19e-24	1.41943	7.05e-25	1.22009	3.19e-25	1.58025	1.66e-25	0.630307	8.27e-26
417.6	5.76195	1.72e-24	2.29211	1.01e-24	1.75421	5.97e-25	1.39473	2.7e-25	1.36538	1.41e-25	0.748243	7.01e-26
418.6	5.58072	1.45e-24	2.23038	8.52e-25	1.70062	5.06e-25	1.05218	2.29e-25	1.06267	1.19e-25	0.45257	5.94e-26
419.6	5.5072	1.23e-24	2.40366	7.22e-25	1.95184	4.29e-25	1.41409	1.94e-25	1.43933	1.01e-25	0.189178	5.03e-26
420.6	5.82925	1.04e-24	1.81519	6.11e-25	1.64789	3.63e-25	1.32395	1.64e-25	1.49806	8.56e-26	0.209936	4.26e-26
421.6	5.61647	8.84e-25	1.96692	5.18e-25	2.07922	3.08e-25	1.22631	1.39e-25	1.42857	7.25e-26	0.108387	3.61e-26
422.6	5.40676	7.49e-25	2.0304	4.39e-25	1.77057	2.61e-25	1.48856	1.18e-25	1.94874	6.14e-26	0.289342	3.06e-26
423.6	5.6833	6.35e-25	2.21475	3.72e-25	2.0921	2.21e-25	1.51949	9.99e-26	1.70554	5.2e-26	0.662495	2.59e-26
424.6	5.27799	5.38e-25	1.66144	3.15e-25	1.63544	1.87e-25	1.13827	8.46e-26	1.72161	4.41e-26	-0.0367163	2.2e-26
425.6	5.303	4.55e-25	1.59427	2.67e-25	1.30811	1.59e-25	1.59833	7.17e-26	1.80506	3.74e-26	0.16596	1.86e-26
426.6	5.61167	3.86e-25	0.969604	2.26e-25	1.60223	1.34e-25	1.39669	6.07e-26	1.57872	3.16e-26	0.0623412	1.58e-26
427.6	5.29952	3.27e-25	1.4458	1.92e-25	1.57135	1.14e-25	1.22141	5.14e-26	1.71058	2.68e-26	0.14292	1.34e-26
428.6	5.47778	2.77e-25	1.61322	1.62e-25	1.43939	9.64e-26	1.44305	4.36e-26	1.88073	2.27e-26	0.340331	1.13e-26
429.6	5.46549	2.35e-25	1.78491	1.37e-25	1.6347	8.17e-26	1.01211	3.69e-26	1.48375	1.92e-26	0.273462	9.59e-27
430.6	5.37684	1.99e-25	2.10971	1.16e-25	1.80225	6.92e-26	1.03957	3.13e-26	1.64414	1.63e-26	0.537616	8.12e-27
431.6	5.47174	1.68e-25	1.86832	9.87e-26	1.71588	5.86e-26	0.974824	2.65e-26	1.52167	1.38e-26	0.313935	6.88e-27
432.6	5.66531	1.43e-25	1.87378	8.36e-26	1.27295	4.97e-26	1.27378	2.25e-26	1.73756	1.17e-26	0.346837	5.83e-27
433.6	4.85654	1.21e-25	1.54053	7.08e-26	1.63306	4.21e-26	0.292326	1.9e-26	1.16876	9.92e-27	-0.0967119	4.94e-27
434.6	5.34494	1.02e-25	1.35345	6e-26	1.04639	3.57e-26	1.11722	1.61e-26	1.78424	8.4e-27	0.116121	4.18e-27
435.6	5.58169	8.68e-26	1.98254	5.08e-26	1.74915	3.02e-26	1.32828	1.37e-26	1.3661	7.12e-27	0.0767581	3.54e-27
436.6	5.47443	7.35e-26	1.96634	4.31e-26	1.47095	2.56e-26	0.783417	1.16e-26	1.47943	6.03e-27	0.0795597	3e-27
437.6	5.67404	6.23e-26	2.20129	3.65e-26	0.885437	2.17e-26	1.02695	9.8e-27	1.42476	5.11e-27	-0.154687	2.54e-27
438.6	5.76824	5.28e-26	1.86691	3.09e-26	1.21826	1.84e-26	1.26084	8.3e-27	1.4269	4.33e-27	0.14329	2.16e-27
439.6	5.5229	4.47e-26	2.19797	2.62e-26	1.86823	1.56e-26	1.21504	7.04e-27	1.66697	3.67e-27	0.373309	1.83e-27
440.6	5.7312	3.79e-26	1.89664	2.22e-26	2.05811	1.32e-26	1.18625	5.96e-27	1.71057	3.11e-27	0.332796	1.55e-27
441.6	5.41134	3.21e-26	1.72845	1.88e-26	1.43115	1.12e-26	1.09611	5.05e-27	1.16859	2.63e-27	0.568456	1.31e-27
442.6	5.13022	2.72e-26	1.8548	1.59e-26	1.95575	9.47e-27	0.721583	4.28e-27	1.58471	2.23e-27	0.341151	1.11e-27
443.6	5.44321	2.3e-26	1.68488	1.35e-26	1.49994	8.02e-27	1.25588	3.62e-27	1.58763	1.89e-27	0.459008	9.41e-28
444.6	5.56422	1.95e-26	1.77808	1.14e-26	1.78351	6.79e-27	1.10735	3.07e-27	1.60892	1.6e-27	0.307728	7.97e-28
445.6	5.14675	1.65e-26	1.91693	9.69e-27	1.37646	5.76e-27	0.950782	2.6e-27	1.58729	1.36e-27	0.275794	6.75e-28
446.6	5.6183	1.4e-26	1.50424	8.21e-27	1.58661	4.88e-27	1.07472	2.2e-27	1.65506	1.15e-27	0.36928	5.72e-28
447.6	5.62917	1.19e-26	1.58664	6.95e-27	1.80536	4.13e-27	0.715035	1.87e-27	1.42635	9.73e-28	0.168587	4.85e-28
448.6	5.54886	1.01e-26	1.95599	5.89e-27	1.50928	3.5e-27	1.02018	1.58e-27	1.66431	8.25e-28	0.629184	4.11e-28
449.6	5.76321	8.52e-27	1.93082	4.99e-27	1.49677	2.97e-27	1.77588	1.34e-27	2.10432	6.99e-28	0.676337	3.48e-28
450.6	5.72229	7.22e-27	2.15363	4.23e-27	1.99988	2.51e-27	1.41742	1.14e-27	1.65454	5.92e-28	0.395204	2.95e-28
451.6	5.09056	6.11e-27	1.8519	3.58e-27	1.67413	2.13e-27	1.04857	9.62e-28	1.48709	5.01e-28	0.201705	2.5e-28
452.6	5.21721	5.18e-27	1.5437	3.03e-27	1.32135	1.8e-27	0.911754	8.15e-28	1.376	4.25e-28	0.106334	2.12e-28
453.6	5.47937	4.39e-27	1.6058	2.57e-27	1.60535	1.53e-27	1.22848	6.91e-28	1.61066	3.6e-28	0.238312	1.79e-28
454.6	5.72651	3.72e-27	1.77237	2.18e-27	1.46472	1.29e-27	1.33663	5.85e-28	1.88047	3.05e-28	0.328448	1.52e-28
455.6	5.48058	3.15e-27	1.43784	1.85e-27	1.53113	1.1e-27	0.965988	4.96e-28	1.17233	2.58e-28	-0.00349	1.29e-28
456.6	5.39447	2.67e-27	1.13724	1.56e-27	1.20929	9.29e-28	0.986662	4.2e-28	1.35583	2.19e-28	0.0647871	1.09e-28
457.6	5.40759	2.26e-27	1.68256	1.32e-27	1.30145	7.87e-28	1.3446	3.56e-28	1.46051	1.85e-28	-0.20221	9.24e-29
458.6	5.75277	1.92e-27	1.55603	1.12e-27	1.42688	6.67e-28	1.39597	3.01e-28	1.07679	1.57e-28	0.367894	7.82e-29
459.6	5.48806	1.62e-27	1.5007	9.51e-28	1.87256	5.65e-28	1.00068	2.55e-28	1.18507	1.33e-28	0.111213	6.63e-29
460.6	5.71898	1.37e-27	1.36948	8.06e-28	1.76392	4.79e-28	1.27519	2.16e-28	1.30526	1.13e-28	-0.0180843	5.62e-29
461.6	5.59118	1.16e-27	1.37845	6.82e-28	1.80225	4.06e-28	1.43113	1.83e-28	1.514	9.55e-29	0.112041	4.76e-29
462.6	5.37367	9.87e-28	1.25522	5.78e-28	1.75342	3.44e-28	1.10238	1.55e-28	1.51933	8.09e-29	-0.0780439	4.03e-29
463.6	5.38278	8.36e-28	1.67221	4.9e-28	1.36395	2.91e-28	1.62787	1.32e-28	2.20899	6.86e-29	0.464604	3.42e-29
464.6	5.5392	7.08e-28	1.53781	4.15e-28	1.8905	2.47e-28	1.22097	1.11e-28	1.91435	5.81e-29	0.240925	2.89e-29
465.6	5.63376	6e-28	1.42786	3.52e-28	1.56549	2.09e-28	1.27157	9.44e-29	1.69445	4.92e-29	0.179407	2.45e-29
466.6	5.71551	5.08e-28	1.64328	2.98e-28	1.59088	1.77e-28	1.15988	8e-29	1.7207	4.17e-29	0.0856632	2.08e-29
467.6	5.51774	4.31e-28	1.45361	2.52e-28	1.56744	1.5e-28	1.03994	6.78e-29	1.81011	3.53e-29	0.15127	1.76e-29
468.6	5.48908	3.65e-28	1.19366	2.14e-28	1.65692	1.27e-28	1.15356	5.74e-29	1.82642	2.99e-29	0.526245	1.49e-29
469.6	5.45444	3.09e-28	1.68393	1.81e-28	1.64874	1.08e-28	1.43542	4.87e-29	1.9464	2.54e-29	0.286614	1.26e-29
470.6	6.18399	2.62e-28	1.9671	1.53e-28	1.7608	9.12e-29	1.41526	4.12e-29	1.90138	2.15e-29	0.437536	1.07e-29
471.6	5.96532	2.22e-28	1.74582	1.3e-28	1.90613	7.73e-29	1.08531	3.49e-29	1.96841	1.82e-29	0.391217	9.07e-30
472.6	5.67106	1.88e-28	2.22137	1.1e-28	1.94794	6.55e-29	1.39535	2.96e-29	2.03496	1.54e-29	0.33407	7.68e-30
473.6	5.98162	1.59e-28	2.02118	9.33e-29	2.13306	5.55e-29	1.72755	2.51e-29	2.53731	1.31e-29	0.669811	6.51e-30
474.6	5.58199	1.35e-28	2.01263	7.91e-29	1.85767	4.7e-29	1.64317	2.12e-29	2.06978	1.11e-29	0.498329	5.51e-30
475.6	5.73741	1.14e-28	1.83017	6.7e-29	2.07642	3.98e-29	1.77958	1.8e-29	2.06246	9.38e-30	0.579998	4.67e-30
476.6	5.44008	9.69e-29	1.73959	5.68e-29	1.66473	3.37e-29	1.87734	1.52e-29	1.83219	7.94e-30	0.502765	3.96e-30
477.6	5.94705	8.21e-29	1.80112	4.81e-29	1.86438	2.86e-29	1.82722	1.29e-29	2.00343	6.73e-30	0.429572	3.35e-30
478.6	6.17608	6.95e-29	2.24817	4.07e-29	2.00067	2.42e-29	1.99366	1.09e-29	2.3785	5.7e-30	0.828501	2.84e-30
479.6	5.88869	5.89e-29	2.24036	3.45e-29	1.98743	2.05e-29	1.64555	9.27e-30	1.89595	4.83e-30	0.460428	2.41e-30
480.6	5.6235	4.99e-29	2.01636	2.92e-29	1.75732	1.74e-29	1.70774	7.85e-30	2.25477	4.09e-30	0.556982	2.04e-30
481.6	5.87399	4.23e-29	1.94092	2.48e-29	1.93073	1.47e-29	1.74247	6.65e-30	2.2046	3.47e-30	0.774512	1.73e-30
482.6	5.89552	3.58e-29	2.22473	2.1e-29	2.04089	1.25e-29	1.92418	5.64e-30	2.10715	2.94e-30	0.78905	1.46e-30
[truncated: 178 more rows]

## Sheet: Figure 4A
Figure 4A
	Cy.002		Cy.003		Cy.004		Cy.005		Cy.007		Cy.009		Cy.010		c12		8A7
Time (s)	CyRPA (RU)	RCR (RU)	CyRPA (RU)	RCR (RU)	CyRPA (RU)	RCR (RU)	CyRPA (RU)	RCR (RU)	CyRPA (RU)	RCR (RU)	CyRPA	RCR (RU)	CyRPA (RU)	RCR (RU)	CyRPA (RU)	RCR (RU)	CyRPA (RU)	RCR (RU)
0	0	0	-17.8	-0.86	0	0	0	0	0	0	0	0	0	0	0	0	0	0
1	0.04	0.038	-5.53	-0.76	0.2	0.08	0.81	2.22	-0.15	0.04	8.96	0.9	-3.22	-0.14	0.73	0.96	0.54	0.05
2	0.0233333	0.045	-0.71	-0.64	0.23	0.06	0.97	2.49	0.02	0.1	13.43	1.18	-3.28	-0.07	1.24	1.34	0.61	0.19
3	0.113333	0.062	-0.12	-0.65	0.29	0.16	0.94	2.6	0.08	0.07	11.36	1.46	-3.18	0.09	1.29	1.4	0.67	0.13
4	0.11	0.059	0	-0.63	0.42	0.26	0.93	3.01	-0.26	0.19	10.92	1.73	-2.97	-0.09	1.18	1.26	0.73	0.31
5	0.176667	0.075	0.14	-0.53	0.65	0.52	0.87	3.08	0.1	0.43	10.88	1.92	-2.85	0.01	1.28	1.42	0.81	0.6
6	0.26	0.095	0.22	-0.44	0.61	0.58	1.06	3.15	0.2	0.62	10.94	1.99	-2.56	0.03	1.38	1.64	0.8	0.35
7	0.3	0.112	0.2	-0.51	0.57	0.26	1.01	3.09	0.23	0.44	10.94	2.4	-2.64	-0.06	1.43	1.52	0.78	0.36
8	0.366667	0.129	0.34	-0.58	0.85	0.58	1.2	3.35	0.4	0.51	10.97	2.75	-2.58	0.22	1.49	1.54	0.76	0.35
9	0.35	0.166	0.3	-0.46	0.97	0.5	1.2	3.43	0.32	0.47	11	2.85	-2.34	0.35	1.25	1.54	0.7	0.27
10	0.386667	0.176	0.4	-0.38	0.86	0.56	1.14	3.52	0.64	0.74	10.82	2.95	-2.2	0.54	1.55	1.66	0.64	0.39
11	0.466667	0.189	0.23	-0.24	0.97	0.64	1.27	3.41	0.66	0.79	10.9	3.13	-2.08	0.6	1.62	1.62	0.94	0.6
12	0.516667	0.194	0.36	-0.24	1.28	0.63	1.32	3.63	0.76	0.8	10.84	3.15	-2.23	0.62	1.55	1.75	0.88	0.52
13	0.523333	0.21	0.57	-0.22	1.32	0.84	1.41	3.66	0.74	1.17	10.87	3.15	-2.2	0.51	1.67	1.79	1	0.49
14	0.573333	0.227	0.49	-0.21	1.34	0.74	1.43	3.93	0.57	1.04	10.86	3.76	-2	0.49	1.72	2.02	0.92	0.61
15	0.586667	0.233	0.56	-0.12	1.5	1.12	1.28	3.97	0.85	1.16	10.98	3.89	-2	0.57	1.87	2.08	1.06	0.45
16	0.966667	0.299	0.59	0	1.69	4.3	1.49	3.91	1.09	1.72	11.2	4.13	0.37	2.63	1.98	2	1.11	0.49
17	2.71667	0.862	0.73	-0.28	7.95	8.36	1.47	3.99	6.32	7.4	11.32	4.17	1.65	6.85	1.94	1.97	1.03	0.47
18	2.86333	0.914	0.84	-0.07	8.73	8.45	1.48	4.06	7.19	8.05	11.31	4.12	1.59	6.87	2.19	2.14	1.31	0.65
19	2.90333	0.93	0.98	-0.01	8.65	8.41	1.49	3.89	7.36	8.15	11.2	4.27	1.82	6.92	2.16	2.12	1.14	0.52
20	2.84333	0.961	0.92	0.09	8.71	2.74	1.6	3.78	7.28	8.08	11.3	4.41	-1.57	4.2	2.22	2.28	1.31	0.71
21	-2.38	-0.377	0.78	0.19	-5.58	-10.57	1.81	4.03	-4.04	-4.49	11.12	4.59	-5.06	-9.11	2.09	2.33	1.4	0.8
22	-2.79	-0.787	1.01	0.01	-9.99	-10.88	1.59	4.18	-8.92	-8.22	11.1	4.76	-5.14	-9.94	2.14	2.26	1.48	0.86
23	-2.71	-0.782	1.07	-0.1	-9.86	-7.44	1.48	3.96	-9.04	-8.18	11.11	4.89	-3.71	-8.28	2.04	2.43	1.44	0.76
24	0.343333	0.005	0.95	-0.02	-1.67	2.59	1.72	4.18	-2.55	-0.95	11.3	5.22	0.84	0.5	2.1	2.48	1.43	1.08
25	3.37	0.947	1.06	0.18	8.24	7.27	1.78	4.08	6.22	7.94	11.4	5.3	0.82	7.16	2.5	2.56	1.48	1.06
26	0.85	0.492	1.09	0.27	3.43	0.6	1.83	4.22	2.88	3.15	11.49	5.52	-1.75	-0.15	2.62	2.52	1.41	1.17
27	0.506667	0.253	1.16	0.2	0.89	0.07	1.85	4.23	-0.05	0.96	11.59	5.38	-1.82	-0.84	2.53	2.46	1.5	1.22
28	0.46	0.243	1.26	0.15	0.62	-0.38	1.77	4.47	-0.48	0.61	11.45	5.61	-1.79	-1.25	2.68	2.71	1.59	1.37
29	0.236667	0.144	1.43	0.46	-0.02	-0.55	1.95	4.55	-1.08	-0.14	11.57	5.67	-1.79	-1.71	2.72	2.71	1.62	1.3
30	0.216667	0.151	1.46	4.61	-0.15	-0.49	2.04	4.49	-1.25	-0.01	11.67	5.97	-1.81	-2.09	2.79	2.92	1.62	1.39
31	0.113333	0.12	1.35	6.19	-0.42	-0.35	2.12	4.69	-1.43	-0.29	11.62	7.25	-1.64	-2.07	3.02	2.97	1.76	1.93
32	0.253333	0.157	1.44	6.22	-0.11	-0.24	5.14	7.13	-1.36	-0.27	11.74	11.57	-1.3	-1.88	7.45	6.5	5.14	6.97
33	0.346667	0.165	1.76	6.18	0.01	0	7.8	10.16	-0.84	0.35	11.81	11.95	-1.24	-1.5	8.33	8.49	7.55	7.33
34	0.413333	0.209	6.73	-3.37	0.26	-0.02	7.78	10.45	-0.66	0.61	14	12.01	-0.95	-1.18	8.57	8.61	7.46	7.27
35	0.573333	0.259	7.19	-10.1	0.61	0.11	7.97	10.32	-0.24	1.1	17.37	11.4	-0.78	-0.99	8.62	8.73	7.48	7.26
36	0.653333	0.274	7.16	-9.93	0.88	0.33	2.2	5.97	-0.1	1.3	17.45	-3.3	-0.87	-0.82	-1.29	1.26	0.45	-6.48
37	0.753333	0.294	7.25	-4.52	0.97	0.41	-8.26	-5.41	-0.11	1.29	17.5	-4.33	-0.58	-0.99	-7.25	-7.53	-8.93	-9.2
38	0.683333	0.302	-5.51	4.42	0.92	0.44	-8.65	-5.93	0.11	1.19	14.17	-3.39	-0.6	-0.86	-7.23	-7.74	-9.06	-9.23
39	0.74	0.315	-9.04	3.33	1.12	0.47	-5.35	-3.02	0.16	1.1	1.57	5.33	-0.57	-0.81	-1.35	-3.16	-4.87	-1
40	0.77	0.318	-9.18	-0.35	1.38	0.37	3.51	5.53	0.15	1.15	0.96	14.04	-0.62	-0.85	7.39	5.72	4.09	7.95
41	0.776667	0.317	-1.56	-0.71	1.34	0.43	6.93	10.04	0.03	1.34	3.04	6.74	-0.53	-0.82	5.68	6.93	5.53	2.13
42	0.743333	0.337	7.49	-1.73	1.31	0.53	1.17	3.78	0.08	1.36	11.68	5.94	-0.52	-0.95	2.32	1.91	0.45	0.37
43	0.766667	0.345	2.4	-1.8	1.52	0.52	0.94	3.41	0.26	1.51	17.74	5.72	-0.51	-0.93	2.16	1.78	0.18	0.12
44	0.806667	0.363	0.33	-1.61	1.53	0.55	0.18	2.75	0	1.56	10.75	5.05	-0.37	-0.95	1.08	1.05	-0.68	-0.63
45	0.826667	0.386	0.17	-1.27	1.61	0.51	-0.37	2.09	0.01	1.71	10.29	4.99	-0.53	-0.93	0.76	0.58	-1.17	-0.53
46	0.753333	0.381	-0.68	-0.91	1.18	0.85	-0.28	2.08	0.16	1.46	9.77	5.51	-0.29	-1	0.99	0.61	-1.02	-0.47
47	1.03667	0.459	-0.98	-0.77	2.19	1.77	0.08	2.74	0.64	2.06	9.06	6.09	0.15	-0.01	1.37	1.15	-0.53	-0.03
48	1.25667	0.523	-0.65	-0.81	2.71	1.94	0.6	2.87	1.21	2.47	9.12	6.08	0.33	0.15	1.51	1.35	-0.35	0.15
49	1.29667	0.535	-0.23	-0.58	2.91	1.97	0.61	3.05	1.48	2.59	9.57	6.16	0.02	0.09	1.6	1.31	-0.32	0.22
50	1.32667	0.54	-0.05	-0.57	3.04	2.15	0.68	2.94	1.4	2.47	9.77	6.17	-0.06	0.01	1.77	1.42	-0.26	0.24
51	1.32	0.548	0.05	-0.6	2.92	2.02	0.55	2.95	1.31	2.61	9.88	6.36	0.13	0	1.67	1.34	-0.2	0.42
52	1.28667	0.543	-0.12	-0.52	2.73	1.37	0.55	3.05	1.11	2.62	9.91	6.4	0.29	-0.34	1.69	1.5	-0.16	0.47
53	1.08333	0.477	0.07	-0.38	2.14	1.36	0.74	3.06	0.54	2.23	9.94	6.47	0.37	-0.79	1.91	1.67	-0.08	0.31
54	1.13333	0.475	0.11	-0.39	1.98	1.3	0.88	3.18	0.68	2.13	10.11	6.54	0.4	-0.8	2	1.6	0.11	0.45
55	1.13	0.482	0.18	-0.21	2.19	1.35	0.85	3.29	0.64	2.39	10.2	6.78	0.45	-0.73	2.05	1.51	0.09	0.57
56	1.24333	0.499	0.14	-0.14	2.48	1.55	0.91	3.26	0.69	2.47	10.18	6.86	0.5	-0.4	2.04	1.85	0.21	0.74
57	1.29	0.54	0.3	-0.11	2.54	1.74	0.92	3.37	0.88	2.73	10.41	7.09	0.61	-0.2	1.95	1.89	0.22	0.52
58	1.30667	0.561	0.28	0	2.65	1.75	1.12	3.63	0.86	2.76	10.28	7.23	0.58	-0.21	2.05	1.96	0.11	0.86
59	1.36667	0.562	0.42	0.08	2.68	1.92	1.14	3.73	1.04	2.87	10.45	7.5	0.64	-0.23	2	2.01	0.16	0.8
60	1.42333	0.576	0.4	0.05	2.7	1.85	1.15	3.61	1.09	3.06	10.37	7.43	0.8	-0.16	2	2.08	0.29	0.77
61	1.43333	0.592	0.52	1.43	2.74	2.04	1.35	3.66	1.03	3.15	10.33	7.7	0.81	-0.52	2.13	1.98	0.2	0.8
62	1.42333	0.6	0.56	1.48	2.78	2.02	1.06	3.48	1.12	3.09	10.37	7.7	0.87	-0.63	2.22	1.74	0.04	1.13
63	1.40667	0.612	0.59	1.52	2.85	2.09	2.32	4.58	1.12	3.01	10.49	9.13	0.91	-0.56	3.38	3.03	1.32	2.19
64	1.48667	0.595	0.57	1.57	3.06	2.08	2.68	5.34	1.28	2.91	10.23	9.22	0.85	-0.4	3.54	3.53	1.6	2.24
65	1.55333	0.614	1.8	1.6	3	2.12	2.75	5.49	1.09	2.97	11.37	9.41	0.88	-0.42	3.66	3.55	1.71	2.14
66	1.48	0.625	1.99	0.89	3.11	1.84	2.72	5.36	1.21	3.08	11.97	9.61	1.18	-0.54	3.56	3.62	1.49	2.25
67	1.57333	0.623	1.9	0.55	3.12	2.01	2.81	5.53	1.23	3.12	11.88	9.37	1.19	-0.48	3.74	3.64	1.66	2.12
68	1.55667	0.641	1.99	0.46	3.18	2.09	2.58	5.32	1.29	3.3	12.02	8.9	1.01	-0.47	2.96	3.48	1.35	1.3
69	1.57667	0.659	2.04	0.76	3.41	2.05	2.06	4.5	1.28	3.21	12.03	8.59	1.06	-0.54	2.67	2.71	0.76	1.02
70	1.63333	0.649	1.32	0.91	3.25	2.15	1.83	4.46	1.18	3.37	11.66	8.9	1.1	-0.19	2.74	2.87	0.79	1.44
71	1.63333	0.665	1.18	0.92	3.14	2.17	2.1	4.84	1.16	3.19	11.04	9.18	1.1	-0.42	2.96	3.05	0.95	1.61
72	1.68333	0.667	1.19	0.87	3.22	2.38	2.2	4.82	1.34	3.51	11.04	9.45	1.24	-0.32	3.2	3.02	1	1.46
73	1.65333	0.686	1.34	0.86	3.48	2.49	2.43	4.96	1.24	3.7	11.19	9.46	1.4	-0.38	3.16	3.22	1.06	1.52
74	1.71333	0.682	1.36	0.87	3.52	2.51	2.44	4.96	1.33	3.51	11.31	9.57	1.6	-0.37	3.17	3.15	0.94	1.66
75	1.71333	0.703	1.29	0.86	3.59	2.66	2.29	4.9	1.34	3.59	11.32	9.78	1.57	-0.43	3.17	3.28	0.9	1.94
76	1.7	0.718	1.25	0.94	3.61	2.61	2.35	4.93	1.7	3.53	11.28	9.93	1.68	-0.34	3.34	3.24	0.9	1.91
77	1.76333	0.713	1.3	0.79	3.76	2.75	2.34	5.02	1.52	3.69	11.17	10.1	1.68	-0.39	3.4	3.33	0.98	1.96
78	1.77667	0.721	1.63	0.9	3.9	2.89	2.26	5.12	1.48	3.83	11.14	10.18	1.85	-0.41	3.51	3.26	1.05	1.95
79	1.76667	0.727	1.47	1.09	3.85	2.87	2.32	5.13	1.6	3.8	11.33	10.12	1.8	-0.41	3.56	3.3	0.86	2.08
80	1.85	0.739	1.42	1.06	3.87	3.02	2.27	5.15	1.63	3.89	11.24	10.3	1.88	-0.34	3.48	3.29	1.02	2.06
81	1.83667	0.727	1.37	1.17	4.02	2.91	2.45	5.23	1.44	3.87	11.25	10.53	1.8	-0.42	3.65	3.41	1.06	2.12
82	1.88	0.746	1.45	1.16	3.99	2.93	2.46	5.23	1.67	3.99	11.24	10.57	2	-0.44	3.62	3.49	1.33	1.95
83	1.88	0.757	1.51	1.18	4.03	3.05	2.65	5.16	1.6	3.95	11.24	10.7	1.88	-0.46	3.53	3.5	1.29	2.08
84	1.89333	0.752	1.59	1.34	4.05	3.2	2.65	5.01	1.63	3.93	11.44	10.72	1.96	-0.64	3.53	3.54	1.26	2.1
85	1.93	0.758	1.76	1.33	4.01	3.2	2.77	5.13	1.73	3.95	11.34	11.01	2.03	-0.48	3.5	3.58	1.42	2.09
86	1.92	0.783	1.74	1.28	4.29	3.31	2.73	5.31	1.59	4.07	11.21	11.08	2.17	-0.38	3.45	3.63	1.36	2.27
87	1.91667	0.8	1.77	1.13	4.27	3.37	2.75	5.41	1.65	4.04	11.32	11.16	2.19	-0.41	3.69	3.52	1.25	2.31
88	2.03333	0.812	1.83	1.27	4.34	3.47	2.84	5.37	1.74	4.13	11.27	11.32	2.32	-0.31	3.83	3.73	1.41	2.36
89	1.97	0.809	1.82	1.48	4.21	3.47	2.91	5.39	1.8	4.28	11.49	11.48	2.46	-0.35	4.05	3.81	1.53	2.41
90	2.10333	0.824	2	1.44	4.13	3.45	2.81	5.26	1.82	4.29	11.3	11.53	2.37	-0.21	3.89	3.9	1.45	2.45
91	2.11667	0.831	1.96	1.67	4.6	3.36	2.81	5.54	1.87	4.23	11.57	11.5	2.42	-0.1	3.95	4	1.77	2.46
92	2.12667	0.838	2.05	1.77	4.59	3.53	2.85	5.58	1.93	4.36	11.44	11.65	2.54	-0.17	3.91	4.16	1.65	2.44
93	2.20333	0.838	1.82	1.65	4.76	3.74	2.89	5.47	2.04	4.35	11.48	11.84	2.65	-0.29	4.05	4.2	1.57	2.51
94	2.13667	0.862	1.94	1.87	4.61	3.73	2.85	5.7	2.04	4.34	11.59	11.92	2.79	-0.28	4.13	3.98	1.75	2.78
95	2.28333	0.89	2.07	3.01	4.99	4.49	2.82	5.86	2.31	4.76	11.6	12.02	2.87	0.3	4.07	4.04	1.76	2.78
96	2.49667	0.966	2.33	3.45	5.71	4.88	2.97	5.87	2.87	5.36	11.47	12.53	3.21	0.57	4.69	4.3	1.81	3.51
97	2.59667	1.007	2.16	3.16	6.13	4.83	3.89	6.8	3.19	5.8	11.72	13.44	3.21	0.82	5.72	5.5	2.86	3.93
98	2.59	0.985	2.65	6.47	5.89	9.27	4.5	7.46	3.08	5.53	11.6	13.52	3.26	0.79	6.03	5.81	3.15	3.94
99	3.86333	1.334	3.52	11.17	9.88	12.4	4.25	7.6	7.07	9.67	12.29	13.44	9.7	7.97	5.85	5.74	3.13	4.07
100	4.67333	1.682	3.83	8.09	13.14	10.34	5.84	7.99	9.57	11.95	12.83	21.18	7.09	6.98	13.42	7.56	3.55	13.45
101	3.93667	1.487	3.7	0.77	10.62	2.78	14.25	17.36	7.56	9.43	12.92	20.48	3.36	2.02	12.59	14.78	13.35	10.68
102	1.53667	0.745	11.44	0.59	2.49	2.58	9.88	13.02	0.67	2.63	13.11	17.56	0.97	-2.27	8.92	11.2	8.79	5.86
103	1.77	0.747	10.42	2.97	2.96	4.5	3.58	6.69	0.28	3.44	23.38	10.69	2.09	-1.2	2.48	4.87	2.69	0.88
104	2.68	0.992	6.95	7.93	5.7	10.23	1.77	4.3	2.76	5.85	18.92	11.41	4.6	2.53	3.47	2.91	0.35	2.23
105	4.55333	1.597	0.61	8.19	12.21	10.35	3.51	6.06	8.52	10.95	13.27	13.96	6.66	6.03	6.33	4.79	1.91	5.48
106	4.08	1.559	1.28	1.79	11.3	2.2	7.84	10.45	7.95	9.81	10.15	19.29	5.34	2.81	11.05	9.66	5.91	9.12
107	1.3	0.725	4.43	0.52	2.07	1.08	9.38	12.62	0.73	3.18	11.59	18.64	3.19	-2.78	9.31	10.72	8.32	6.95
108	1.53333	0.656	9.22	2.82	2.33	4.33	4.62	7.97	0.12	3.53	16.05	11.15	3.55	-1.88	2.69	5.3	4.11	1.12
109	2.60667	0.97	7.37	5.56	5.87	8.26	1.76	4.12	2.56	6.43	18.44	11.42	4.58	1.34	3.15	2.93	-0.21	1.76
110	3.60667	1.31	0.57	6.14	9.22	8.49	3.08	6.02	5.56	8.69	14.03	14.21	4.85	3.33	6.02	4.65	1.23	5
111	3.51	1.329	1.07	4.15	8.97	5.56	6.13	8.58	5.79	8.29	10.12	17.24	4.68	1.83	8.25	7.43	4.28	7.13
112	2.65333	1.084	4.15	3.53	5.99	4.34	7.48	9.79	3.48	5.99	11.42	16.93	4.44	0.37	8.13	8.09	5.68	6.01
113	2.52333	0.988	6.97	3.39	5.5	4.51	5.64	8.97	3.14	5.4	13.91	14.58	4.2	0.73	5.9	6.82	4.23	4.22
114	2.53333	0.989	6.31	2.88	5.63	4.43	4.39	7.55	3.11	5.64	15.79	14.87	4.03	-0.02	5.3	5.55	2.71	4.34
115	2.68333	1.032	3.56	3.39	5.9	4.2	4.55	7.35	2.91	5.62	14.42	14.64	4.12	-0.06	5.28	5.21	3.1	4.32
116	2.56667	1.051	3.69	3.73	6.15	4.64	4.42	7.23	2.85	5.54	12.89	14.61	4.11	0.43	5.55	5.55	2.87	4.23
117	2.51667	1.057	3.65	3.12	5.49	4.94	4.59	7.31	2.43	5.79	12.99	15.01	4.51	-0.14	5.54	5.59	2.87	4.49
118	2.67	1.019	3.56	3.71	5.64	4.7	4.85	7.08	2.89	5.6	13	14.65	4.72	-0.15	5.81	5.51	3.13	4.2
119	2.72667	1.045	3.65	3.85	6.05	4.79	4.63	7.54	2.95	5.47	13.01	14.81	4.5	0.21	6.01	5.44	2.84	4.09
120	2.7	1.068	3.7	3.47	5.36	4.73	4.84	7.39	2.66	5.76	12.68	15.52	4.27	-0.14	5.89	5.71	3.25	4.56
121	2.61667	0.992	3.79	3.22	5.65	4.83	4.79	7.48	2.64	5.56	12.73	15.62	4.5	-0.51	5.43	6.14	3.31	4.17
122	2.69	1.025	3.98	3.33	6.26	4.93	4.57	7.7	2.84	5.52	13.25	15.08	4.74	-0.23	5.65	6.01	2.85	4.26
123	2.79667	1.076	3.8	3.46	6.4	4.95	4.55	7.23	3.05	6.15	13.42	14.95	5.04	0.06	6.19	5.7	3.06	4.47
124	2.85	1.069	4.01	3.18	6.38	5.21	4.74	7.53	2.99	6.35	12.75	15.32	5.02	-0.05	6.35	5.98	3.13	4.54
125	2.72333	1.097	4.25	3.1	6.51	5.61	4.79	8.22	2.68	6.18	12.95	15.57	5.19	-0.25	5.68	6.11	3.01	4.89
126	2.86667	1.099	4.2	3.54	6.11	4.79	5.14	8.02	2.78	5.87	13.54	15.69	4.88	-0.68	5.55	5.69	3.22	5.07
127	2.64	1.066	4.17	3.72	6.19	4.48	4.72	7.57	3.09	6.26	13.04	16.21	4.92	-0.12	6.07	6.03	3.47	4.4
128	2.63667	1.103	4.27	3.5	6.45	4.88	4.63	7.69	3.34	6.05	13.29	15.73	4.5	0.58	5.97	6.57	2.93	4.55
129	2.80333	1.173	3.84	3.54	6.97	5.55	5.23	8.05	3.1	5.96	13.5	15.95	4.59	0.1	5.99	6.14	3.27	4.49
130	2.88333	1.133	4.41	3.69	7.22	5.59	5.09	7.55	3.05	6.57	12.97	16.57	5.16	-0.17	6.53	6.07	3.35	5.06
131	2.78667	1.134	4.77	3.92	6.21	5.25	5.16	7.67	2.98	6.27	13.21	16.46	5.25	0.02	6.92	6.69	3.28	4.85
132	2.84333	1.179	4.25	4.02	6.5	5.24	4.9	8.18	3.56	6.08	13.17	16.61	5.05	0.29	6.49	6.15	3.14	4.43
133	3.06333	1.189	3.97	4.13	7.23	5.49	5.19	7.79	3.52	6.39	12.85	16.4	5.05	0.43	6.73	6.05	3.09	5.05
134	3.15	1.215	4.19	3.68	7.15	5.6	5.33	8.19	3.5	6.62	13.13	16.6	5.39	0.36	6.89	6.63	3.32	5.2
135	3.15	1.236	4.7	3.63	7.01	5.73	5.02	8.46	3.45	6.96	13.44	17.21	5.44	-0.02	7.01	6.74	3.25	5.07
136	3.01667	1.203	4.76	4.17	6.64	5.29	5.28	8.42	3.2	6.63	13.42	16.92	5.35	-0.18	6.27	6.55	3.11	5.14
137	3.04333	1.165	4.5	3.65	6.75	5.38	5.56	8.21	3.36	6.31	13.59	16.9	5.61	-0.14	6.54	6.64	3.17	4.97
138	3.23667	1.186	4.88	3.62	7.26	5.6	5.56	8.63	3.7	7.17	13.82	17.46	5.88	0.02	6.9	6.71	3.35	4.78
139	3.15333	1.291	4.68	4.32	7.2	5.73	5.53	8.37	3.7	6.99	13.23	17.19	5.57	0.21	6.87	6.65	3.43	5.43
140	3.22667	1.29	4.77	4.17	7.35	6.04	5.45	8.26	3.72	7.07	13.33	17.56	5.58	0.52	6.99	6.82	3.76	5.55
141	3.26333	1.305	5.12	3.96	7.53	5.78	5.38	8.67	3.9	7.54	13.97	17.82	6.39	0.82	7.02	6.77	4.1	5.66
142	3.02667	1.262	5.08	4.12	7.92	6.1	5.49	8.4	3.66	7.81	13.46	17.46	6.47	0.67	6.89	6.8	3.27	5.84
143	3.23667	1.222	5.28	4.58	7.16	5.93	5.6	8.49	3.54	7.2	13.65	17.25	5.89	0.61	6.99	7.03	3.29	5.52
144	3.29	1.259	4.98	4.66	7.32	5.45	5.82	8.95	3.46	6.98	13.49	17.9	5.95	0.1	7.23	7.14	4.14	4.69
145	3.33333	1.32	4.83	4.84	7.67	5.42	5.87	8.72	3.97	7.4	13.45	17.65	6	0.16	6.69	7.13	3.91	5
146	3.41	1.305	4.58	4.43	7.63	5.81	5.83	8.9	4.2	7.47	13.56	17.57	6.25	1.15	7.01	7.21	3.2	5.86
147	3.34	1.31	5.15	4.54	7.79	6.23	6.18	8.95	3.6	8	13.79	18.33	6.5	1.04	7.15	7.16	4.16	6.09
148	3.38667	1.354	5.37	4.05	8.19	6.19	5.66	9.14	3.26	7.69	13.39	18.42	5.85	0.32	7.11	7.06	4.22	5.28
149	3.48	1.331	5.17	4.5	7.73	6.18	5.86	9.11	4.05	7.36	13.85	17.94	5.85	0.13	7.49	7.41	3.44	5.3
150	3.46	1.336	5.21	4.8	7.56	6.36	6.18	9.32	4.59	8.01	13.77	18.22	6.43	0.71	7.59	7.4	4.04	5.52
151	3.38	1.31	5.3	4.66	7.77	6.43	5.62	9.42	3.86	7.63	13.34	18.61	6.6	1.25	7.5	7.21	4.1	5.9
152	3.54	1.332	5.45	4.71	8.36	6.03	5.85	9.04	4.04	7.69	14.16	18.9	6.55	0.36	7.4	7.13	4.01	5.75
153	3.5	1.379	5.41	5.04	8.29	6.37	6.27	9.31	4.9	7.95	13.69	18.81	6.56	0.05	7.21	7.68	3.95	6.15
154	3.48	1.388	5.72	5.26	8.32	6.79	5.93	9.64	4.28	8.04	13.46	18.61	6.5	0.99	7.86	7.57	4.52	6.05
155	3.53	1.361	5.25	4.89	8.55	6.55	6.41	9.35	4.01	8.11	14.51	18.82	7.17	1.26	7.98	7.99	4.54	5.69
156	3.53333	1.372	4.99	4.99	8.24	6.36	6.68	9.22	4.56	8.92	14.14	19.2	6.98	0.72	7.51	7.8	3.96	6.24
157	3.71333	1.444	5.66	5.07	8.32	6.36	6.33	9.93	4.13	8.36	13.98	19.5	6.96	0.89	7.55	7.31	4.28	6.35
158	3.81	1.444	5.74	5.14	8.28	6.88	6.44	9.96	4.24	7.33	14.21	19.41	7.26	1.67	8.1	7.93	4.58	6.04
159	3.65333	1.432	6.14	5.53	8.43	7.11	6.56	9.58	4.65	8.06	14.27	19.47	6.96	1.13	8.2	8.37	4.37	5.91
160	3.62333	1.419	6.24	5.1	8.58	7.01	6.63	9.59	4.5	8.42	14.53	19.52	6.89	0.53	7.9	8.23	4.14	6.1
161	3.67333	1.436	5.86	2.12	8.23	6.9	6.96	9.73	4.46	8.61	14.43	19.71	6.85	0.55	7.61	8.09	4.18	6.2
162	3.42667	1.444	5.86	2.85	7.71	5.39	5.67	9.73	3.48	8.64	14.12	19.95	5.25	0.95	4.48	7.74	3.73	3.82
163	2.44	1.159	6.06	6.49	4.79	2.74	3.22	8.02	0.55	7.48	14.15	18.21	5.44	-2.26	5.72	4.93	0.73	3.06
164	3.39333	1.172	2.76	7.1	7.71	6.34	6.17	6.3	3.18	4.38	13.11	16.16	7.55	-1.51	9.51	5.97	3.12	6.52
165	4.48333	1.565	3.47	10.56	11.33	9.39	9.12	9.59	6.3	7.31	10.7	19.33	6.95	2.25	10.4	9.06	6.68	7.79
166	3.03333	1.598	7.37	24.44	7.13	5.22	9.92	11.63	3.35	10.6	13.63	22.14	1.96	1.51	14.18	9.74	6.98	10.55
167	0.85	1.036	7.9	37.87	-0.12	-1.71	20	12.85	-2.23	9.08	16.38	23.85	-1.32	-2.59	22.35	14.08	16.52	21.22
168	4.87	0.587	12.68	52.57	4.62	1.94	32.17	21.52	1.84	9.6	17.45	33.52	4.99	-6.97	26.85	23.53	35.72	28.61
169	13.5067	1.744	27.27	67.79	18.01	12	42.17	26.67	13.17	12.59	27.76	42.45	13.35	-4.97	31	29.38	54.33	35.44
170	22.36	3.297	36.91	83.9	29.62	20.49	52.12	30.71	24.79	17.75	37.43	48.74	20.88	-1.57	35.93	35.74	72.45	43.03
171	30.3133	4.756	44.95	100.77	38.63	26.28	62.51	35.99	35.53	23.25	43.02	54.55	26.73	1.74	41.28	42.59	89.88	51.71
172	37.5433	6.102	53.4	117.51	44.79	30.26	73.41	41.65	44.6	28.21	48.38	60.7	32.22	3.6	46.56	50.07	106.72	61.42
173	44.15	7.305	62.06	133.68	49.18	33.44	84.08	48.34	52.88	33.1	53.66	67.04	37.25	5.19	52.28	58.33	122.98	71.66
174	50.3967	8.439	71.43	149.44	52.8	36.1	94.05	55.74	59.92	38.18	58.64	73.26	41.99	6.61	57.68	66.7	137.88	82.06
175	56.2733	9.554	80.81	165.12	55.68	38.3	104.57	62.91	66.67	43.48	63.77	78.98	46.21	7.58	63.3	75.46	151.15	92.14
176	61.9067	10.636	89.28	179.78	58	39.82	115.17	70.52	73.09	48.42	68.89	84.74	50.35	8.67	68.37	83.92	163.34	102.29
177	67.2233	11.622	97.64	193.94	60.08	41.39	124.72	78.06	79.18	52.58	73.22	89.93	54.51	9.62	73.45	92.38	174.19	112.64
178	72.12	12.616	105.85	207.96	61.83	42.56	133.66	85.57	85.44	57.71	77.25	94.68	58.29	10.31	78.82	100.72	184.1	122.47
179	76.9133	13.612	113.29	221.03	63.22	43.8	142.11	92.55	90.41	62.56	80.65	99.38	61.49	10.77	83.71	108.99	192.32	132.22
180	81.5033	14.576	120.22	234.13	65.01	44.95	150.06	99.92	95.66	67.04	83.57	103.65	64.99	11.76	88.66	117.55	199.94	142.07
181	85.67	15.513	127.12	246.63	66.72	46.39	158.35	107.69	100.56	71.38	86.98	107.34	68.42	12.45	93.34	125.28	206.84	151.77
182	89.6267	16.442	133.59	259.02	67.98	47.45	166.07	114.83	105.35	75.81	89.7	110.6	71.52	13.25	97.75	132.93	212.74	161.03
183	93.4167	17.339	139.53	270.97	68.97	48.53	173.05	121.94	110.26	79.84	91.77	114.06	74.31	14.4	102.28	140.88	217.99	170.21
184	97.0567	18.233	145.31	282.22	69.71	49.29	179.72	129.16	114.61	84.6	94.08	117.36	77.75	14.5	106.76	148.67	222.84	179.5
185	100.35	19.11	150.79	293.37	70.56	50.17	186.49	136.11	118.46	89.16	96.1	120.41	80.71	14.81	110.91	155.9	227.03	188.59
186	103.44	19.947	155.91	304.32	71.58	50.99	192.25	142.87	122.69	92.7	98	122.9	83.21	15.56	114.85	163.42	230.74	197.43
187	106.347	20.802	160.9	314.7	72.54	52.06	197.57	149.64	126.33	96.83	99.47	125.66	85.67	16.39	118.77	170.75	233.93	205.85
188	109.137	21.65	165.36	324.55	73.05	53	203.3	156.65	129.5	100.96	100.71	128.06	88.48	16.7	123.12	177.8	237.39	214.37
189	111.817	22.48	169.83	334.59	73.92	54.04	208.6	163.6	133.06	104.82	102.5	130.22	91.29	17.56	126.7	184.89	239.99	222.67
190	114.193	23.276	174.07	343.94	74.63	54.97	213.65	169.95	136.74	109.38	103.87	132.53	93.55	18.41	130.73	191.4	242.35	230.85
191	116.387	24.058	177.97	353.03	75.32	55.56	218.84	176.14	139.7	113.03	104.8	134.66	95.59	18.95	134.19	197.98	244.7	238.6
192	118.52	24.835	181.86	361.96	75.96	56.29	223.49	182.57	142.52	116.26	105.81	136.83	97.92	19.66	138.02	204.73	247	246.6
193	120.463	25.589	185.8	370.28	76.43	57.48	227.57	189.65	145.53	120	106.7	138.82	100.33	20.13	141.46	211.15	249.06	254.68
194	122.18	26.302	189.3	378.69	77.22	58.14	231.32	196.43	148.43	123.96	107.74	140.78	102.49	20.59	145	217.37	250.7	262.21
195	123.93	27.035	192.25	386.62	77.74	58.85	235.2	202.73	151.16	127.37	108.77	142.47	104.51	20.96	148.5	223.74	251.97	270.01
196	125.59	27.793	195.17	394.44	78.19	59.33	238.92	208.73	153.78	130.67	109.67	144.53	106.03	21.67	151.75	230.06	253.56	277.72
197	127.12	28.498	198.34	402.37	78.57	59.98	242.84	214.75	156.33	134.16	110.1	146.27	108.13	22.2	154.8	235.91	254.93	285.03
198	128.557	29.141	201.42	409.72	79.12	60.6	246.15	220.99	158.7	137.94	111	147.78	110.08	22.85	158.03	241.76	256.17	292.33
199	129.85	29.787	204.29	417.26	79.64	61.3	249.36	226.71	160.72	141.46	111.95	149.29	111.8	23.42	161.17	247.39	257.35	299.41
200	130.993	30.416	207.06	424.71	79.8	62.22	252.49	232.46	163.15	144.92	112.59	150.97	113.73	23.79	164.11	252.99	258.28	306.28
201	132.06	31.062	209.86	431.39	80.29	63.02	255.3	238.89	165.57	148.12	112.86	152.21	115.14	24.24	166.9	259.05	259.32	312.95
202	133.123	31.687	211.95	438.11	80.86	63.52	258.55	244.93	167.18	151.55	113.83	153.97	116.55	24.48	169.85	264.41	260.33	319.32
203	134.187	32.286	214.1	444.48	81.3	64.19	261.42	250.7	168.91	154.78	114.32	155.65	118.12	24.37	173.2	269.86	261.17	326.52
204	135.147	32.897	216.34	451.09	81.78	65.26	263.66	255.94	171.24	157.56	114.53	156.87	120.15	24.96	175.89	275.52	261.58	333
205	135.987	33.48	218.49	457.17	82.11	65.41	266.03	261.66	173.15	160.7	115.3	157.91	121.77	25.96	178.42	280.38	262.55	339.45
206	136.73	34.037	220.29	463.23	82.48	65.77	268.72	267.44	174.57	163.82	115.62	159.17	123.18	26.31	181.03	285.16	263.68	345.79
207	137.52	34.571	222.35	469.08	82.8	66.22	270.96	273.07	176.17	167.11	115.99	160.68	124.27	26.66	183.68	290.18	264.17	351.78
208	138.273	35.104	224.49	474.56	83.06	66.68	273.17	278.69	177.69	170.03	116.67	162.14	125.45	27.33	186.41	295.32	264.61	357.64
209	138.863	35.623	226.42	480.15	83.27	67.6	275.2	284.4	179.44	172.91	117.36	162.86	127.06	27.73	189	300.3	265.19	363.46
210	139.56	36.146	228.01	485.76	83.53	68.16	277.3	289.66	180.84	175.72	117.34	164.25	128.37	28.36	191.19	304.95	265.94	369.53
211	140.233	36.647	229.6	491.43	84.13	68.78	279.64	294.78	182.11	178.67	117.51	165.57	129.74	28.71	193.66	309.91	266.41	375.55
212	140.767	37.153	231.37	499.22	84.58	69.51	281.34	300.25	183.82	181.61	117.85	166.64	130.83	28.77	197.12	314.39	266.98	381.32
213	141.277	37.593	233.04	503.36	84.36	69.91	284.87	305.7	184.92	184.21	118.15	168.25	131.97	29.22	201.31	319.36	268.92	389.12
214	141.767	38.013	234.78	503.12	84.54	70.75	287.21	312.87	185.86	187.11	118.78	171.17	133.38	30.03	202.13	326.19	270.2	394.36
215	142.303	38.489	238.82	497.37	85.11	71.53	285.3	317.84	186.96	190.15	120.98	172.68	134.4	30.57	199.42	329.08	268.09	395.76
216	142.677	38.906	239.4	499.02	85.31	71.78	280.05	319.45	188.4	192.92	121.6	170.13	135.58	30.95	195.4	328.03	262.34	392.34
217	143.02	39.327	234.94	501.88	85.74	71.89	277.56	317.47	189.94	195.45	118.54	162.57	136.56	31.29	197.41	323.47	257.82	392.56
218	143.483	39.767	226.82	503.4	86.12	72.1	280.4	317.62	190.75	197.75	110.26	153.13	137.44	31.89	200.33	326.53	259.94	396.74
219	143.87	40.14	227.35	503.73	85.83	72.79	283.58	321.15	192.09	200.66	103.14	147.91	138.36	31.91	202.22	330.47	262.76	400.28
220	144.14	40.522	230.38	503.64	86.2	73.21	285.43	324.7	193.09	203.18	100.65	143.16	139.71	32.15	203.69	333.07	264.94	402.16
221	144.47	40.905	232.93	502.69	86.44	73.68	286.33	327.43	193.84	205.6	98.32	137.86	140.63	32.9	204.58	334.32	265.59	403.24
222	144.873	41.267	234.18	501.85	86.73	74.26	286.82	328.65	194.74	208.24	95.75	132.12	141.44	33.22	204.69	335.05	266.28	403.76
223	145.137	41.624	234.74	501.68	87.13	74.93	287.39	329.38	195.42	210.73	93.02	127.26	142.3	33.49	205.89	335.79	266.96	404
224	145.327	41.947	234.81	499.55	87.43	75.31	288.46	329.91	196.23	212.83	90.21	123.37	143.89	33.86	206.42	336.64	267.92	405.57
225	146.033	42.269	234.96	496.32	88.77	77.31	288.55	331.01	198.62	215.01	87.59	120.59	146.09	34.36	205.59	337.17	267.41	404.65
226	146.633	42.893	234.94	494.93	90.32	78.3	287.95	330.54	200.4	218.93	85.81	116.8	146.13	37.02	205.15	336.63	266.41	402.96
227	146.93	43.169	233.44	494.36	90.49	78.73	287.17	330.03	200.93	222.5	83.08	112.65	149.09	36.76	205.16	335.51	266.43	403.57
228	149.48	43.57	232.02	492.58	96.24	84.03	286.96	330.09	205.94	222.93	79.6	110.15	157.02	37.63	205.12	335.51	266.16	402.94
229	152.33	44.69	231.45	490.31	98.58	86.82	287.2	330.3	210.45	223.95	77.95	107.51	156.09	43.03	205.17	335.88	266.17	403.01
230	150.823	44.813	230.83	489.66	87.58	78.69	287.23	330.55	205.73	224.65	76.73	105.98	152.32	42.6	205.1	335.55	265.29	402.43
231	148.88	44.348	230.18	487.78	77.01	70.61	286.85	329.41	200.25	223.02	75.1	104.34	149.52	39.99	205.27	335.44	264.67	402.15
232	147.41	43.933	229.11	485.93	69.56	65.27	286.69	329.69	195.96	221.34	73.42	101.91	148.14	38.02	204.4	335.03	264.84	401.95
233	146.387	43.653	228.59	484.81	64.65	61.7	286.55	329.93	192.67	219.54	72.18	100.28	146.95	36.48	204.45	334.88	265.4	401.09
234	145.853	43.476	228.24	483.27	61.44	59.63	286.26	329.49	189.71	217.55	71.56	99.27	146.2	35.93	204.69	335.35	265.53	400.85
235	145.453	43.38	226.95	480.68	59.23	58	285.93	329.78	187.33	215.63	70.79	98.85	145.85	35.52	203.99	334.47	264.77	401.07
236	145.8	43.341	226.95	479.63	58.88	58.24	284.89	329.92	186.43	213.59	69.85	97.94	145.47	35.9	203.39	333.68	262.99	399.53
237	145.523	43.367	225.61	479.41	57.38	57.39	285.26	328.21	183.97	212.27	68.51	95.12	145.59	36.37	204.05	333.11	263.13	399.23
238	144.807	43.328	224.11	478.18	56.53	55.41	286.06	328.13	181.18	210.38	66.77	94.53	145.14	35.18	204.98	333.53	264.39	399.63
239	144.827	43.231	224.35	479.86	55.23	54.84	285.68	329.48	179.37	207.62	67.07	95.23	145.42	34.38	205	334.52	264.46	399.85
240	144.96	43.219	224.26	477.66	54.42	54.75	287.87	329.74	177.06	205.19	67.61	94.9	145.33	34.46	207.6	335.05	265.84	402.45
241	144.703	43.131	224.18	472.12	54.68	54.31	288.56	331.77	174.93	203.37	67.36	96.59	145.19	34.79	206.64	337.49	266.79	402.11
242	144.513	43.121	226.81	469.57	53.66	53.63	285.08	332.3	173.77	201.24	69.67	95.63	145.04	34.21	202.14	335.71	263.97	398.27
243	144.567	43.092	224.85	461.18	53.23	53.69	282.17	328.84	172.57	198.5	69.4	91.45	144.63	33.59	201.05	331.61	260.58	395.49
244	144.497	43.124	219.51	459.64	53.83	53.21	278.36	326.21	169.8	197.06	64.64	89.13	144.72	33.73	194.22	330.76	257.12	390.52
245	144.353	43.107	218.2	466.69	54.08	52.71	274.58	321.5	167.94	195.4	62.52	82.65	145.19	34.32	193.45	322.78	252.01	387.15
246	144.21	43.123	209.24	475.35	53.23	52.72	279.74	318.29	166.68	193.61	57.15	80.78	144.79	34.29	201.34	323.07	255.95	393.01
247	144.213	43.109	209.7	467.84	53.11	52.78	289.49	324.27	165.39	191.61	55.18	87.51	144.54	34.31	211.43	331.86	265.8	402.93
248	143.807	42.997	218.72	458.09	52.14	51.58	290.16	334.1	162.5	189.77	61.99	97.61	144.62	33.22	205.67	341.52	268.87	401.75
249	143.667	42.917	228.31	464.13	51.84	50.82	280.82	333.43	161.07	187.29	71.73	94.16	144.47	32.24	196.47	333.85	258.98	391.45
250	144.097	42.972	218.2	469.31	52.98	51.62	279.86	323.87	160.67	185.68	67.87	84.29	144.48	33.4	202.57	324.73	255.87	391.77

## Sheet: Figure 5A-B
Figure 5A											Figure 5B
Cy.003												Held at 20% GIA
	Cy.003 alone (% GIA)			Predicted Bliss Additivity (% GIA)			Measured Combination (% GIA)						Cy.003	Cy.004	Cy.007	Cy.009	8A7
Cy.004	-6.66667	-0.321839	9.88506	22.36			69.7471	71.1264	73.3333		Held at 30ug/ml	Cy.003	ND	3.2	2.8	4.6	1.1
Cy.007	-9.50393	-11.1914	-1.0042	13.15			31.9161	33.1342	44.5936			Cy.004	3.9	ND	3.6	1.4	0.8
Cy.009	-9.50393	-11.1914	-1.0042	14.85			66.8903	67.9333	72.261			Cy.007	4.5	2	ND	4.6	0.7
8A7	-5.18899	-2.63716	-1.76516	30.1356			29.9044	35.5668	37.519			Cy.009	6.8	1.4	4.2	ND	0.8
												8A7	1.3	0.9	1.1	0.9	ND
Cy.004
	Cy.004 alone (% GIA)			Predicted Bliss Additivity (% GIA)			Measured Combination (% GIA)
Cy.003	-3.5814	-2.18605	-0.232558	18.09			67.2774	70.6008	72.3903
Cy.007	-3.5814	-2.18605	-0.232558	16.56			56.6977	58.093	63.6744
Cy.009	10.4638	9.73173	9.27826	32.34			42.4046	47.3315	47.0076
8A7	10.4638	9.73173	9.27826	41.75			32.8438	36.712	36.8521
Cy.007
	Cy.007 alone (% GIA)			Predicted Bliss Additivity (% GIA)			Measured Combination (% GIA)
Cy.003	-14.3732	-9.2359	-4.9691	5.86			22.886	23.7214	33.106
Cy.004	8.50304	8.7174	11.7185	30.16			56.7345	60.8074	61.2362
Cy.009	-14.3732	-9.2359	-4.9691	14.22			62.5471	64.0859	67.5104
8A7	2.27802	2.18314	7.02604	29.49			22.1598	21.0848	17.9168
Cy.009
	Cy.009 alone (% GIA)			Predicted Bliss Additivity (% GIA)			Measured Combination (% GIA)
Cy.003	-11.6622	-6.80145	-0.146614	9.54			62.5407	63.2758	67.861
Cy.004	-6.44115	-9.77757	-0.0463392	4.59			1.89991	5.7924	11.6311
Cy.007	-11.6622	-6.80145	-0.146614	13.1			53.7344	53.5441	58.6739
8A7	-1.18894	10.7913	6.79683	36.2844			25.1205	29.0622	27.6924
8A7
	8A7 alone (% GIA)			Predicted Bliss Additivity			Measured Combination
Cy.003	-7.73197	-2.60613	-4.79879	17.38			18.7454	24.0829	26.5612
Cy.004	0.608899	12.4122	6.22951	26.72			23.3724	21.6862	25.9016
Cy.007	-7.73197	-2.60613	-4.79879	21.66			22.2255	26.1153	26.6863
Cy.009	-1.18894	10.7913	6.79683	36.2844			25.1205	29.0622	27.6924

## Sheet: Figure 5C
Cy.003 Immobilized												Cy.007 Immobilized
Time (s)	CyRPA 500nM	CyRPA 500nM Fitted	CyRPA 250nM	CyRPA 250nM Fitted	CyRPA 125nM	CyRPA 125nM Fitted	CyRPA 62.5nM	CyRPA 62.5nM Fitted	CyRPA 31.25nM	CyRPA 31.25nM Fitted		Time (s)	CyRPA 500nM	CyRPA 500nM Fitted	CyRPA 250nM	CyRPA 250nM Fitted	CyRPA 125nM	CyRPA 125nM Fitted	CyRPA 62.5nM	CyRPA 62.5nM Fitted	CyRPA 31.25nM	CyRPA 31.25nM Fitted
-60	0.0897824	0	-0.177063	0	-0.317566	0	0.348206	0	0.386353	0		-59.2	-0.444896	0	-0.267438	0	-0.331346	0	0.0123031	0	-0.389825	0
-59	0.0602782	0	0.211035	0	-0.330542	0	0.354199	0	0.310547	0		-58.2	0.373156	0	-0.378062	0	0.358737	0	0.515521	0	-0.333745	0
-58	0.0847534	0	0.518347	0	-0.186804	0	0.453626	0	0.383545	0		-57.2	-0.0809911	0	0.234281	0	0.313502	0	0.214495	0	0.201503	0
-57	0.061902	0	0.486463	0	0.0309938	0	0.278406	0	0.255859	0		-56.2	-0.024974	0	-0.195569	0	-0.0657212	0	0.187306	0	0.0550903	0
-56	-0.0930666	0	0.507763	0	-0.0203373	0	0.368921	0	0.372192	0		-55.2	-0.0509122	0	-0.122367	0	0.353732	0	0.125815	0	0.0436732	0
-55	-0.435692	0	-0.0457995	0	-0.356175	0	-0.185108	0	0.703491	0		-54.2	0.337531	0	-0.047522	0	0.159671	0	0.301764	0	-0.0132722	0
-54	0.0763894	0	0.498631	0	-0.298319	0	0.346876	0	-0.328613	0		-53.2	-0.0192782	0	-0.131738	0	0.220533	0	0.134424	0	0.269468	0
-53	0.115894	0	0.170948	0	0.0657485	0	0.475439	0	0.758667	0		-52.2	0.0921707	0	0.0187225	0	0.132988	0	-0.129143	0	0.245407	0
-52	-0.254468	0	0.126392	0	-0.129565	0	0.34104	0	0.449585	0		-51.2	0.0934207	0	-0.255179	0	0.110568	0	0.204138	0	-0.012174	0
-51	0.170117	0	0.38728	0	-0.0114258	0	0.0263916	0	0.339111	0		-50.2	0.373225	0	-0.149631	0	0.270677	0	0.113246	0	0.359857	0
-50	-0.0426141	0	0.134754	0	-0.285143	0	-0.138025	0	0.384033	0		-49.2	-0.0333349	0	-0.0571345	0	0.199818	0	0.0445613	0	0.255009	0
-49	-0.239929	0	0.173035	0	-0.260315	0	-0.135071	0	0.228882	0		-48.2	0.526534	0	0.0816126	0	0.50915	0	0.141173	0	0.0719623	0
-48	-0.162891	0	0.236767	0	-0.206862	0	0.227076	0	0.206177	0		-47.2	-0.102794	0	0.377948	0	0.671934	0	0.150121	0	0.38024	0
-47	-0.161205	0	0.0818368	0	-0.0100573	0	0.141455	0	0.408203	0		-46.2	-0.0641499	0	-0.0659541	0	-0.103962	0	-0.149141	0	0.249851	0
-46	-0.34745	0	0.179894	0	-0.396815	0	0.307239	0	0.164795	0		-45.2	-0.104078	0	0.225912	0	0.207523	0	0.0531177	0	-0.276936	0
-45	-0.135168	0	0.0757693	0	0.332801	0	-0.174451	0	0.224976	0		-44.2	-0.249468	0	-0.10018	0	-0.0618478	0	-0.308275	0	0.26775	0
-44	0.0255489	0	0.631384	0	-0.00492	0	0.276502	0	0.358643	0		-43.2	-0.397366	0	-0.104251	0	-0.255926	0	-0.135861	0	-0.164984	0
-43	-0.0247185	0	0.0205696	0	0.109071	0	0.250915	0	0.550415	0		-42.2	-0.0433044	0	-0.263779	0	-0.458572	0	-0.217346	0	-0.149689	0
-42	-0.395947	0	0.281055	0	-0.466112	0	-0.297022	0	0.213379	0		-41.2	-0.42634	0	-0.265891	0	-0.441312	0	-0.221094	0	-0.0894441	0
-41	0.327318	0	0.460862	0	0.205515	0	0.312477	0	-0.100342	0		-40.2	0.455605	0	-0.0509646	0	-0.29583	0	-0.193428	0	-0.286545	0
-40	-0.0365464	0	0.0598892	0	-0.0509744	0	0.0134514	0	0.125854	0		-39.2	-0.252863	0	-0.14971	0	-0.420086	0	-0.394877	0	-0.164516	0
-39	-0.337133	0	-0.222631	0	0.0765143	0	-0.393018	0	0.317993	0		-38.2	-0.00252	0	-0.111975	0	-0.33936	0	-0.263292	0	-0.28671	0
-38	-0.498804	0	-0.0941408	0	-0.264502	0	0.275952	0	-0.190674	0		-37.2	-0.125601	0	-0.0402621	0	-0.247669	0	0.131998	0	-0.418659	0
-37	-0.158973	0	0.247277	0	-0.132044	0	0.0208622	0	-0.244507	0		-36.2	0.136462	0	0.219739	0	-0.0470182	0	-0.643445	0	-0.114279	0
-36	-0.383654	0	0.536389	0	-0.578137	0	-0.132727	0	0.181641	0		-35.2	-0.375087	0	-0.484326	0	-0.137559	0	-0.276867	0	-0.147027	0
-35	-0.271264	0	-0.51809	0	-0.197606	0	-0.272632	0	-0.153076	0		-34.2	0.21935	0	-0.367841	0	0.157514	0	-0.189066	0	-0.0785016	0
-34	-0.283581	0	-0.152234	0	-0.698962	0	-0.129846	0	-0.278564	0		-33.2	-0.173444	0	-0.197283	0	-0.0677844	0	-0.250226	0	0.0504712	0
-33	-0.294177	0	-0.0274538	0	-0.0172243	0	-0.266638	0	-0.0491943	0		-32.2	0.137961	0	-0.108298	0	0.180101	0	-0.0392084	0	-0.239119	0
-32	0.0208736	0	-0.0568852	0	-0.136231	0	0.129273	0	-0.314087	0		-31.2	0.116348	0	0.206848	0	0.151627	0	-0.110825	0	0.00642	0
-31	-0.00793	0	0.111938	0	-0.0941167	0	0.167236	0	0.0784912	0		-30.2	-0.0187319	0	0.229044	0	-0.145794	0	-0.143167	0	0.108997	0
-30	0.0367678	0	-0.0463621	0	0.081763	0	-0.0487794	0	0.155029	0		-29.2	-0.259665	0	-0.00425	0	-0.294788	0	-0.373557	0	-0.00171	0
-29	-0.11543	0	-0.101391	0	0.0602541	0	-0.388696	0	0.234375	0		-28.2	0.0155716	0	-0.136124	0	0.0918503	0	-0.275276	0	-0.0779572	0
-28	0.208203	0	0.221508	0	-0.0237554	0	0.150415	0	-0.169922	0		-27.2	-0.295294	0	-0.0568939	0	-0.120792	0	-0.363089	0	0.112897	0
-27	-0.0748284	0	0.425904	0	0.228028	0	0.111938	0	0.168457	0		-26.2	-0.114746	0	-0.080017	0	-0.187759	0	-0.0106659	0	-0.341553	0
-26	0.174523	0	-0.0218879	0	0.381261	0	0.0927616	0	0.135254	0		-25.2	-0.147043	0	0.285287	0	-0.0124025	0	-0.331247	0	-0.336316	0
-25	0.33219	0	0.189246	0	0.21847	0	-0.00792	0	0.162476	0		-24.2	0.0555267	0	0.0963898	0	0.0469055	0	-0.0274964	0	0.105789	0
-24	0.0460455	0	0.157862	0	-0.0188224	0	-0.0115481	0	0.157349	0		-23.2	-0.0774688	0	0.192093	0	-0.0353242	0	-0.367142	0	0.0097	0
-23	-0.0649663	0	0.144873	0	-0.035865	0	-0.0562009	0	-0.0218506	0		-22.2	-0.167865	0	0.260989	0	-0.269006	0	-0.470432	0	-0.068109	0
-22	-0.385595	0	-0.224706	0	-0.301903	0	-0.271924	0	-0.115967	0		-21.2	-0.140402	0	0.186072	0	-0.062793	0	-0.245703	0	-0.278507	0
-21	0.221361	0	0.0459458	0	-0.048757	0	-0.142968	0	-0.405029	0		-20.2	-0.129007	0	-0.262839	0	-0.547329	0	-0.0202424	0	-0.289212	0
-20	-0.378576	0	0.3547	0	0.545203	0	-0.201184	0	0.340942	0		-19.2	-0.217331	0	-0.0852663	0	-0.0732272	0	-0.178085	0	-0.169998	0
-19	0.380603	0	0.0430786	0	0.0637329	0	-0.287683	0	0.012085	0		-18.2	-0.358623	0	-0.237912	0	-0.175614	0	-0.290477	0	-0.164758	0
-18	-0.234729	0	-0.158557	0	0.160755	0	-0.143103	0	0.0820313	0		-17.2	-0.0339323	0	-0.325885	0	-0.443732	0	0.0959353	0	-0.571555	0
-17	0.0955208	0	-0.0935661	0	0.103212	0	-0.121155	0	0.111694	0		-16.2	-0.252205	0	-0.547836	0	-0.0235821	0	-0.323906	0	-0.129531	0
-16	-0.0553848	0	0.0133408	0	-0.204751	0	-0.00426	0	-0.0812988	0		-15.2	-0.139239	0	-0.267835	0	-0.125284	0	0.0402346	0	-0.24647	0
-15	-0.155931	0	-0.0414292	0	0.170339	0	-0.4094	0	0.747314	0		-14.2	0.580453	0	0.306228	0	0.173621	0	0.462273	0	-0.259279	0
-14	-0.141273	0	-0.0412974	0	-0.268153	0	0.344471	0	-0.523438	0		-13.2	-0.193302	0	0.0913122	0	0.0644757	0	-0.0669592	0	0.194069	0
-13	0.0367556	0	-0.0561399	0	-0.162243	0	-0.147376	0	0.338257	0		-12.2	0.068259	0	0.183648	0	0.13666	0	0.244208	0	-0.148191	0
-12	0.538818	0	0.248169	0	0.393554	0	-0.151001	0	-0.125366	0		-11.2	-0.144321	0	0.100528	0	0.0122138	0	-0.273044	0	0.384376	0
-11	0.0753789	0	0.17035	0	-0.151672	0	0.436096	0	0.275024	0		-10.2	0.0387697	0	-0.00308	0	-0.271357	0	0.166287	0	-0.171625	0
-10	-0.0461301	0	-0.167224	0	-0.0411495	0	-0.16239	0	0.0718994	0		-9.2	-0.13787	0	-0.124871	0	-0.0926684	0	-0.30918	0	0.282042	0
-9	-0.32622	0	-0.0316644	0	-0.084789	0	-0.078223	0	0.00745	0		-8.2	-0.422316	0	-0.338846	0	-0.214778	0	-0.211989	0	-0.125217	0
-8	0.0123887	0	0.0487656	0	0.0579202	0	0.0475471	0	-0.349609	0		-7.2	0.115416	0	-0.0371311	0	0.0804543	0	0.0827778	0	-0.420225	0
-7	-0.0188101	0	0.0449106	0	0.132826	0	-0.182947	0	0.186768	0		-6.2	-0.0470156	0	0.0249056	0	0.119742	0	-0.0460543	0	-0.00475	0
-6	-0.122364	0	-0.248584	0	0.0320306	0	0.0897463	0	-0.0535889	0		-5.2	0.253546	0	-0.0455691	0	0.0338923	0	-0.116205	0	0.0992304	0
-5	0.187805	0	0.114318	0	0.0153192	0	0.226258	0	-0.00317	0		-4.2	0.0707289	0	-0.177212	0	-0.0762647	0	-0.202144	0	0.173056	0
-4	0.0172247	0	0.0765509	0	-0.167248	0	-0.0127322	0	0.175049	0		-3.2	-0.257054	0	0.0796629	0	0.0208751	0	-0.0541425	0	-0.0776433	0
-3	0.0389657	0	0.0799813	0	-0.409325	0	-0.0281498	0	0.019165	0		-2.2	-2.16954	0	-1.35432	0	-1.30139	0	-1.24593	0	-0.273357	0
-2	-0.00378	0	0.1626	0	-0.303342	0	-0.145875	0	0.0218506	0		-1.2	0.363929	0	-0.608299	0	-0.119292	0	0.366843	0	-0.21411	0
-1	1.12527	0	0.518707	0	0.56514	0	-0.159164	0	0.123047	0		-0.199997	-0.853824	0	1.27841	0	0.44805	0	-0.345844	0	0.906561	0
0	-1.87093	0	-3.31343	0	-1.639	0	-0.515432	3.08796	-0.194214	0		0.800003	1.63216	6.68519	-0.968926	2.59528	-1.10678	3.81651	-0.153602	3.54617	1.12244	1.756
1	3.54022	6.92907	2.12494	3.9471	1.83982	3.29341	1.14047	3.66935	1.74609	2.3427		1.8	11.0994	14.7294	3.61521	6.82627	2.00663	5.95865	1.73356	4.62246	1.16181	2.30246
2	9.30984	11.3271	5.27871	6.20752	2.55994	4.44586	1.68709	4.24514	1.16602	2.63365		2.8	20.182	22.2352	8.82185	10.8942	4.68495	8.04931	3.34351	5.68079	1.29151	2.84182
3	14.3955	15.5448	8.0756	8.4155	3.57541	5.58198	2.7588	4.81539	0.938599	2.92246		3.8	28.4474	29.2386	13.3301	14.8053	7.25545	10.0897	4.42965	6.72146	1.61729	3.37417
4	19.3333	19.5896	11.0731	10.5723	5.12023	6.70199	3.48519	5.38015	1.55542	3.20915		4.8	35.8131	35.7731	17.8251	18.5656	9.86495	12.0811	5.71134	7.74477	2.21057	3.8996
5	23.7674	23.4686	13.2565	12.679	6.4681	7.80614	4.23658	5.93946	1.99768	3.49373		5.8	42.6992	41.8703	21.9681	22.181	12.1519	14.0247	6.82715	8.751	2.58478	4.4182
6	27.8655	27.1885	15.98	14.7368	7.86289	8.89463	5.13591	6.49339	2.31091	3.77622		6.8	48.6977	47.5593	26.0623	25.657	14.3831	15.9215	8.18184	9.74044	3.70079	4.93006
7	31.3823	30.7559	18.2488	16.747	9.28429	9.96769	5.8099	7.04199	2.67969	4.05663		7.8	54.3476	52.8675	29.6395	28.999	16.7609	17.7728	9.38796	10.7134	3.99829	5.43527
8	34.8228	34.177	20.2474	18.7104	10.5259	11.0255	6.46802	7.5853	3.04639	4.33498		8.8	59.5461	57.8204	33.3419	32.2123	19.1538	19.5796	10.4275	11.6701	4.68555	5.93391
9	38.2312	37.4579	22.1429	20.6284	11.7754	12.0684	7.11157	8.12338	3.4519	4.61128		9.8	64.0915	62.4417	36.669	35.3016	20.9907	21.343	11.5256	12.6108	5.5472	6.42608
10	41.1633	40.6043	24.3719	22.5018	12.9699	13.0965	7.68651	8.65628	3.91846	4.88556		10.8	68.4588	66.7537	39.7908	38.2719	22.8939	23.064	12.7348	13.5358	6.02385	6.91185
11	44.088	43.6216	26.1125	24.3318	14.4522	14.11	8.52058	9.18405	4.05469	5.15781		11.8	71.975	70.7771	42.8125	41.1277	24.8865	24.7437	13.4736	14.4454	6.63212	7.3913
12	46.9545	46.5153	28.2853	26.1193	15.6821	15.1091	9.21289	9.70673	4.61169	5.42807		12.8	75.5307	74.5311	45.695	43.8734	26.5564	26.383	14.616	15.3398	7.21174	7.86453
13	49.5257	49.2903	29.9573	27.8654	16.6594	16.0941	9.93284	10.2244	5.28992	5.69634		13.8	78.8224	78.0339	48.2305	46.5132	28.1892	27.9829	15.6112	16.2193	7.52447	8.3316
14	52.1178	51.9515	31.7756	29.571	17.8514	17.0651	10.8581	10.737	5.42664	5.96263		14.8	81.8955	81.3022	50.9833	49.0513	30.154	29.5443	16.6844	17.0841	8.13791	8.79261
15	54.4823	54.5037	33.4031	31.2369	18.9132	18.0224	11.2492	11.2448	5.89612	6.22697		15.8	84.6301	84.3517	53.4358	51.4916	31.7344	31.0683	17.6784	17.9345	8.77767	9.24762
16	56.8578	56.9511	35.0324	32.8643	19.9757	18.9661	12.0102	11.7476	5.98901	6.48937		16.8	87.3979	87.1971	55.9037	53.8378	33.3712	32.5556	18.5969	18.7707	9.33868	9.69672
17	59.0404	59.2983	36.61	34.4539	20.7139	19.8964	12.2583	12.2456	6.39368	6.74984		17.8	89.5296	89.852	58.0641	56.0936	34.5492	34.0072	19.0887	19.5929	9.88032	10.14
18	61.4548	61.5492	37.9579	36.0066	21.803	20.8135	12.8895	12.7388	6.70703	7.00839		18.8	91.9928	92.3292	59.946	58.2624	36.0924	35.4239	20.2977	20.4015	10.0777	10.5775
19	63.4386	63.7078	39.5196	37.5233	22.6969	21.7176	13.6193	13.2273	6.93164	7.26504		19.8	93.9558	94.6406	61.8846	60.3476	37.8075	36.8066	21.245	21.1965	10.6775	11.0093
20	65.1137	65.7779	40.8379	39.0048	23.5463	22.6089	14.0616	13.711	7.21289	7.51981		20.8	96.2564	96.7972	63.909	62.3525	39.2031	38.156	22.0789	21.9783	11.2196	11.4355
21	66.9857	67.7632	42.1912	40.4519	24.3513	23.4876	14.5848	14.1901	7.36169	7.7727		21.8	98.4251	98.8095	65.7805	64.28	40.5154	39.473	23.0995	22.747	11.9245	11.8562
22	68.8525	69.667	43.6188	41.8655	25.5021	24.3538	15.0347	14.6646	8.00867	8.02373		22.8	100.065	100.687	67.6158	66.1333	41.9254	40.7584	24.0853	23.5029	12.224	12.2714
23	70.4546	71.4928	44.8507	43.2463	26.1646	25.2078	15.5968	15.1345	8.26208	8.27292		23.8	101.458	102.439	69.4818	67.9151	43.2559	42.0129	24.9262	24.2461	12.9156	12.6812
24	72.2641	73.2438	45.9493	44.595	26.9756	26.0496	16.1617	15.5998	8.93665	8.52028		24.8	103.258	104.074	70.8302	69.6282	44.3693	43.2373	25.5934	24.977	13.4008	13.0857
25	73.9013	74.9229	47.4689	45.9125	27.9263	26.8795	16.9838	16.0607	8.87268	8.76581		25.8	104.459	105.599	72.4263	71.2753	45.488	44.4322	26.2395	25.6957	13.9223	13.4849
26	75.2749	76.5332	48.5496	47.1994	28.7085	27.6977	17.0416	16.5172	9.43396	9.00955		26.8	106.04	107.022	73.6064	72.859	46.5405	45.5984	26.9705	26.4024	13.8746	13.8789
27	76.8709	78.0775	49.6299	48.4564	29.3735	28.5042	17.4116	16.9693	9.69885	9.25149		27.8	107.426	108.35	75.1555	74.3815	47.5744	46.7366	27.7276	27.0973	14.5881	14.2678
28	78.1954	79.5585	50.5869	49.6843	30.0529	29.2994	17.9169	17.417	9.52454	9.49165		28.8	108.438	109.589	76.921	75.8454	48.6475	47.8474	28.4481	27.7806	15.1601	14.6517
29	79.5523	80.9787	51.2051	50.8837	30.7359	30.0832	18.4752	17.8604	9.74731	9.73005		29.8	109.675	110.745	78.0995	77.2529	49.9617	48.9316	29.1131	28.4524	15.4605	15.0306
30	81.08	82.3407	52.4532	52.0553	31.835	30.8559	18.7278	18.2995	10.3743	9.9667		30.8	110.423	111.824	78.9469	78.6061	50.6068	49.9897	29.4581	29.1131	15.6733	15.4045
31	82.1669	83.6469	53.2095	53.1997	32.2995	31.6177	19.0811	18.7344	10.5348	10.2016		31.8	111.664	112.83	80.2712	79.9071	51.8915	51.0224	30.3301	29.7628	16.0793	15.7736
32	83.6196	84.8995	54.1704	54.3175	32.7932	32.3687	19.3057	19.1651	10.5586	10.4348		32.8	112.741	113.769	81.4216	81.158	52.9015	52.0303	31.32	30.4016	16.601	16.1379
33	84.8621	86.1008	55.1688	55.4095	33.7523	33.1091	19.7895	19.5917	10.957	10.6662		33.8	113.863	114.645	82.6496	82.3607	53.6982	53.0139	32.1006	31.0298	16.9524	16.4974
34	85.902	87.2528	56.2122	56.476	34.4073	33.8389	20.5453	20.0141	11.0859	10.896		34.8	114.584	115.463	83.6478	83.517	54.872	53.9739	32.557	31.6474	17.3016	16.8523
35	87.3298	88.3576	57.1978	57.5179	35.2452	34.5584	21.3082	20.4325	11.3821	11.1241		35.8	115.481	116.226	84.5347	84.6287	55.8438	54.9109	33.203	32.2548	17.8281	17.2026
36	88.4357	89.4171	58.0951	58.5356	35.77	35.2677	21.4742	20.8469	11.8531	11.3505		36.8	116.253	116.938	85.514	85.6976	56.3668	55.8253	33.5776	32.852	18.0956	17.5483
37	89.5347	90.4331	58.8069	59.5296	36.2884	35.967	22.051	21.2572	11.8625	11.5752		37.8	116.965	117.602	86.1176	86.7253	57.316	56.7178	34.0993	33.4393	18.358	17.8896
38	90.7593	91.4075	59.8121	60.5006	37.0269	36.6563	22.5229	21.6636	12.1532	11.7983		38.8	117.56	118.221	87.2736	87.7134	58.0653	57.5888	34.7008	34.0168	18.7328	18.2263
39	91.841	92.3419	60.8301	61.4491	37.5693	37.3359	22.8296	22.0661	12.4597	12.0197		39.8	118.244	118.8	87.9477	88.6634	58.6662	58.4389	34.9358	34.5846	19.2053	18.5588
40	92.8428	93.2381	61.569	62.3756	38.5693	38.0058	23.2548	22.4648	12.9508	12.2396		40.8	118.686	119.339	88.4475	89.5767	59.3807	59.2685	35.6172	35.1429	19.3601	18.8869
41	93.7606	94.0974	62.2219	63.2806	38.9768	38.6663	23.5096	22.8595	13.304	12.4577		41.8	119.515	119.842	89.5132	90.4549	60.2324	60.0783	36.3815	35.692	19.571	19.2107
42	94.7204	94.9216	63.0208	64.1646	39.3318	39.3174	23.9794	23.2505	13.1539	12.6743		42.8	120.127	120.312	90.5245	91.2992	61.0401	60.8685	36.9645	36.2319	20.2687	19.5303
43	95.5732	95.712	63.9235	65.028	40.2216	39.9592	24.4463	23.6377	13.4089	12.8893		43.8	120.37	120.75	91.2548	92.111	61.8253	61.6398	37.1674	36.7627	20.3891	19.8458
44	96.4896	96.4699	64.5444	65.8715	40.7978	40.592	24.7216	24.0212	13.9824	13.1028		44.8	120.938	121.159	91.9658	92.8915	62.5069	62.3926	37.8214	37.2847	20.5373	20.1572
45	97.3165	97.1968	65.2174	66.6954	41.0354	41.2158	25.1174	24.401	13.9824	13.3146		45.8	121.847	121.541	92.4705	93.6418	63.244	63.1272	38.3705	37.798	20.968	20.4645
46	98.056	97.8939	65.7755	67.5002	41.7736	41.8307	25.4578	24.7772	14.4751	13.5249		46.8	122.212	121.897	93.3707	94.3633	63.9398	63.8442	38.9773	38.3028	21.4419	20.7678
47	99.0562	98.5624	66.6698	68.2863	42.3961	42.4369	25.9175	25.1497	14.4554	13.7337		47.8	122.583	122.229	94.0279	95.057	64.6143	64.544	39.2171	38.7991	21.6767	21.0672
48	99.7548	99.2035	67.1209	69.0541	42.2915	43.0346	25.8674	25.5186	14.9102	13.9409		48.8	123.049	122.539	94.5711	95.7239	65.2062	65.227	39.8231	39.2871	21.9014	21.3627
49	100.599	99.8183	67.98	69.8042	42.7973	43.6238	26.3776	25.884	14.6722	14.1466		49.8	123.69	122.828	95.1552	96.3651	65.9817	65.8936	40.3344	39.767	22.1059	21.6543
50	101.757	100.408	68.4195	70.5368	43.5101	44.2046	26.4861	26.2458	15.0566	14.3508		50.8	123.994	123.098	95.8829	96.9816	66.8292	66.5441	40.8482	40.2389	22.6676	21.9422
51	102.618	100.973	69.203	71.2525	43.8442	44.7772	27.1154	26.6042	14.8887	14.5534		51.8	124.466	123.35	96.4685	97.5743	67.1413	67.179	41.651	40.7029	23.1727	22.2263
52	103.129	101.516	69.9837	71.9515	44.3952	45.3416	27.5205	26.9591	15.4359	14.7546		52.8	124.628	123.585	96.9887	98.1442	67.676	67.7987	41.6009	41.1591	23.4751	22.5068
53	103.976	102.036	70.6354	72.6344	45.0979	45.8981	27.6165	27.3106	15.4618	14.9543		53.8	125.101	123.804	97.5821	98.6921	68.2183	68.4034	42.163	41.6078	23.5713	22.7836
54	104.696	102.534	71.087	73.3014	45.2646	46.4467	28.0534	27.6587	15.6434	15.1526		54.8	125.4	124.008	97.5966	99.2189	68.7501	68.9937	42.6875	42.0489	23.5797	23.0568
55	105.339	103.012	72.0512	73.9529	45.6585	46.9875	28.344	28.0035	16.2024	15.3494		55.8	125.944	124.199	98.2711	99.7254	69.1902	69.5697	43.129	42.4827	23.8733	23.3264
56	106.108	103.471	72.6162	74.5893	46.3412	47.5206	28.6488	28.345	16.139	15.5447		56.8	126.049	124.377	98.8598	100.212	69.7257	70.1319	43.2098	42.9093	24.0635	23.5925
57	106.445	103.911	73.0492	75.211	46.7784	48.0462	28.5965	28.6831	16.3214	15.7386		57.8	126.455	124.543	99.4368	100.681	70.3742	70.6806	43.8255	43.3287	24.4432	23.8552
58	107.344	104.333	73.3264	75.8182	46.8672	48.5643	29.1804	29.018	16.1801	15.9311		58.8	126.6	124.698	99.8515	101.131	70.5902	71.2161	44.2004	43.7412	24.8126	24.1145
59	106.927	104.737	73.5524	76.4113	47.2725	49.0751	29.4974	29.3497	16.8569	16.1221		59.8	128.614	124.843	101.78	101.564	73.5356	71.7388	45.7634	44.1467	25.1545	24.3704
60	110.219	105.125	76.4553	76.9907	50.749	49.5787	30.2353	26.6147	17.4302	16.3118		60.8	125.798	124.104	98.9966	100.885	69.703	69.0505	43.783	41.2459	23.8344	22.8418
61	107.919	102.261	74.3694	74.9759	46.1853	47.0405	29.6947	26.4798	16.9196	14.1671		61.8	125.457	122.951	99.4499	99.9478	70.8629	68.409	44.3448	40.8627	24.7046	22.6296
62	107.106	101.743	74.0737	74.5961	47.8836	46.8022	29.5658	26.3457	16.6519	14.0953		62.8	124.254	121.809	98.6052	99.0192	70.1589	67.7734	43.8658	40.483	25.0078	22.4194
63	106.541	101.228	73.1623	74.2182	47.6842	46.5651	29.3449	26.2122	16.4906	14.0239		63.8	123.079	120.677	97.306	98.0993	69.4315	67.1438	43.4064	40.1069	24.8563	22.2111
64	105.741	100.715	72.6149	73.8422	47.4003	46.3292	29.059	26.0794	16.4156	13.9529		64.8	121.359	119.556	96.3206	97.1879	68.5582	66.52	42.5702	39.7343	24.7288	22.0047
65	105.342	100.205	72.4793	73.4681	47.1116	46.0945	29.3635	25.9473	16.5199	13.8822		65.8	120.47	118.446	95.5327	96.285	67.7324	65.902	42.3924	39.3651	24.0886	21.8003
66	104.575	99.6972	72.1088	73.0959	46.847	45.861	29.1381	25.8158	16.8562	13.8119		66.8	118.964	117.345	94.5748	95.3904	67.2125	65.2897	42.031	38.9994	24.1189	21.5978
67	103.342	99.1922	71.7094	72.7256	46.7553	45.6286	28.6701	25.6851	16.5449	13.7419		67.8	117.737	116.255	93.7586	94.5042	66.6303	64.6831	41.5525	38.6371	23.9052	21.3971
68	102.612	98.6896	70.8933	72.3571	46.0405	45.3975	28.5636	25.5549	16.3081	13.6723		68.8	116.385	115.175	92.9642	93.6262	65.8911	64.0822	40.9391	38.2781	23.6227	21.1983
69	102.074	98.1897	70.5753	71.9906	45.8821	45.1675	28.5907	25.4255	16.2878	13.603		69.8	115.377	114.105	91.817	92.7563	65.1231	63.4868	40.6689	37.9225	23.0873	21.0014
70	101.22	97.6922	69.9244	71.6259	45.7405	44.9387	28.2655	25.2967	16.3805	13.5341		70.8	114.148	113.045	91.0098	91.8946	64.281	62.897	40.0166	37.5702	22.9263	20.8063
71	100.468	97.1973	69.3932	71.263	45.1123	44.711	27.744	25.1685	16.3618	13.4655		71.8	112.899	111.994	89.6982	91.0408	63.5499	62.3126	39.8636	37.2211	22.5693	20.613
72	99.6163	96.7049	69.0402	70.902	44.6863	44.4845	27.8495	25.041	15.7051	13.3973		72.8	111.695	110.954	88.6837	90.195	62.9739	61.7337	39.2812	36.8753	22.4367	20.4214
73	99.0355	96.215	68.6515	70.5428	44.5831	44.2591	27.5446	24.9141	15.7664	13.3294		73.8	110.827	109.923	87.9401	89.357	62.3469	61.1602	39.0643	36.5327	22.0242	20.2317
74	98.4213	95.7275	68.3045	70.1854	44.2876	44.0349	27.5195	24.7879	15.809	13.2619		74.8	109.618	108.902	86.9979	88.5269	61.2632	60.592	38.3745	36.1933	21.8443	20.0438
75	98.0031	95.2426	67.7284	69.8298	44.0429	43.8118	27.1814	24.6623	15.4973	13.1947		75.8	108.307	107.89	86.2024	87.7044	61.0765	60.029	38.0434	35.8571	21.6889	19.8575
76	97.0364	94.7601	67.2677	69.4761	43.6803	43.5899	27.2756	24.5374	15.1906	13.1279		76.8	107.607	106.888	85.5089	86.8896	60.3668	59.4713	37.6117	35.5239	21.7743	19.673
77	96.9772	94.28	66.86	69.1241	43.675	43.369	26.9471	24.4131	15.309	13.0614		77.8	106.228	105.895	84.2388	86.0823	59.6501	58.9188	37.1219	35.1939	21.1102	19.4903
78	96.2226	93.8024	66.1261	68.7739	43.1918	43.1493	26.7496	24.2894	15.4203	12.9952		78.8	105.255	104.911	83.6792	85.2826	59.0864	58.3714	36.8541	34.8669	21.0519	19.3092
79	95.3069	93.3271	66.0803	68.4255	43.0078	42.9307	26.8777	24.1664	14.9094	12.9294		79.8	104.058	103.936	82.6518	84.4902	58.3741	57.8291	36.1906	34.543	20.8002	19.1298
80	94.9527	92.8543	65.6594	68.0788	42.7303	42.7132	26.3621	24.0439	15.1843	12.8639		80.8	103.15	102.971	81.7639	83.7053	57.6073	57.2919	35.8192	34.2221	20.6491	18.9521
81	94.5542	92.3839	65.0199	67.7339	42.5558	42.4968	26.4472	23.9221	14.8972	12.7987		81.8	101.959	102.014	81.064	82.9276	57.1668	56.7596	35.0941	33.9041	20.3321	18.776
82	93.9027	91.9159	65.0551	67.3908	42.38	42.2815	26.3851	23.8009	14.7906	12.7339		82.8	101.021	101.066	80.1338	82.1572	56.5401	56.2323	34.8597	33.5891	20.1279	18.6016
83	93.5963	91.4502	64.7937	67.0494	41.9223	42.0673	26.0622	23.6803	15.059	12.6694		83.8	99.993	100.127	79.3833	81.3939	56.0019	55.7098	34.4756	33.2771	19.7973	18.4287
84	92.5246	90.9869	64.2378	66.7097	41.7511	41.8542	26.0217	23.5604	14.5508	12.6052		84.8	99.1726	99.1969	78.5834	80.6377	55.4297	55.1922	34.1861	32.9679	19.3471	18.2575
85	91.9989	90.526	63.7262	66.3717	41.5096	41.6422	25.7252	23.441	14.418	12.5413		85.8	98.1007	98.2753	77.9697	79.8885	54.9063	54.6795	33.8368	32.6616	19.4115	18.0879
86	91.7283	90.0674	63.5076	66.0355	41.3371	41.4312	26.0943	23.3223	14.6387	12.4778		86.8	97.1431	97.3623	76.9492	79.1463	54.0379	54.1715	33.4269	32.3582	18.7075	17.9199
87	91.0435	89.6111	62.7299	65.7009	41.1736	41.2213	25.5119	23.2041	14.7667	12.4146		87.8	96.283	96.4578	76.5146	78.411	53.5974	53.6682	33.0469	32.0576	18.6195	17.7534
88	90.7596	89.1571	62.5917	65.3681	40.8453	41.0125	25.5567	23.0866	14.5234	12.3517		88.8	95.3937	95.5616	75.8057	77.6825	53.0704	53.1696	32.9068	31.7597	18.8201	17.5884
89	90.1276	88.7054	62.1944	65.0369	40.6283	40.8047	25.3756	22.9696	14.7887	12.2891		89.8	94.5346	94.6738	74.7646	76.9608	52.7087	52.6756	32.7203	31.4647	18.3723	17.425
90	89.3385	88.256	61.8003	64.7074	40.2861	40.598	24.8394	22.8532	14.4934	12.2268		90.8	93.7389	93.7942	74.2122	76.2458	52.3165	52.1862	32.1891	31.1723	18.2875	17.2631
91	88.707	87.8089	61.2719	64.3796	40.357	40.3923	24.733	22.7375	13.9618	12.1649		91.8	92.472	92.9228	73.4764	75.5374	51.5092	51.7014	31.4339	30.8827	18.0959	17.1028
92	88.3003	87.3641	60.8722	64.0535	39.9288	40.1877	24.6908	22.6223	13.9714	12.1033		92.8	91.6364	92.0595	72.718	74.8356	51.1853	51.221	31.4893	30.5958	17.4389	16.9439
93	87.9197	86.9215	60.4096	63.729	39.9591	39.9841	24.3936	22.5077	13.8754	12.0419		93.8	90.6026	91.2042	72.2241	74.1404	50.7279	50.7452	31.0922	30.3116	17.548	16.7864
94	87.1634	86.4811	60.1605	63.4061	39.924	39.7815	24.3155	22.3936	14.052	11.9809		94.8	89.5535	90.3569	71.1078	73.4516	49.7259	50.2737	30.5021	30.0299	16.9868	16.6305
95	86.7797	86.043	60.0324	63.0849	39.5123	39.58	24.3672	22.2802	13.7988	11.9202		95.8	88.7864	89.5174	70.3841	72.7691	49.5819	49.8066	30.2721	29.7509	16.9789	16.476
96	86.1761	85.6071	59.7667	62.7653	39.3124	39.3795	23.984	22.1673	13.7418	11.8598		96.8	88.2201	88.6857	69.9281	72.0931	49.2972	49.3439	30.1304	29.4745	17.0876	16.3229
97	85.7396	85.1734	59.358	62.4473	38.9134	39.18	23.8582	22.055	13.8555	11.7998		97.8	87.477	87.8618	69.3569	71.4233	48.5856	48.8855	29.7955	29.2007	16.8136	16.1713
98	85.1059	84.7419	58.9325	62.1309	38.7863	38.9815	23.5254	21.9433	13.7906	11.74		98.8	86.6237	87.0455	68.9993	70.7597	48.4542	48.4313	29.3231	28.9294	16.1389	16.021
99	84.611	84.3126	58.6482	61.8162	38.7271	38.784	23.5371	21.8321	13.5055	11.6805		99.8	85.9239	86.2368	68.2513	70.1023	47.6518	47.9814	29.1924	28.6606	16.2734	15.8722
100	84.3594	83.8854	58.5501	61.503	38.5092	38.5875	23.6534	21.7215	13.3496	11.6213		100.8	85.1196	85.4356	67.4016	69.451	47.1537	47.5356	28.9721	28.3944	16.3006	15.7247
101	83.8371	83.4605	58.2133	61.1914	38.3694	38.392	23.5147	21.6115	13.6285	11.5625		101.8	84.3777	84.6419	66.6844	68.8058	46.8402	47.0939	28.4434	28.1306	16.1299	15.5786
102	83.3199	83.0376	57.9628	60.8814	38.1655	38.1975	23.3106	21.502	13.3851	11.5039		102.8	83.5041	83.8555	66.3263	68.1666	46.3935	46.6564	28.1781	27.8692	16.0527	15.4339
103	83.0287	82.617	57.4905	60.573	37.718	38.004	23.2252	21.393	13.434	11.4456		103.8	82.9352	83.0764	65.6513	67.5333	46.064	46.223	27.801	27.6103	15.832	15.2905
104	82.1451	82.1984	57.1128	60.2661	37.4071	37.8115	23.1154	21.2847	13.6211	11.3876		104.8	81.9505	82.3046	65.129	66.9058	45.6064	45.7935	27.5702	27.3538	15.746	15.1484
105	82.0139	81.782	56.8447	59.9608	37.0896	37.6199	23.1021	21.1768	12.8766	11.3299		105.8	81.3826	81.54	64.4041	66.2842	45.2366	45.3681	27.4933	27.0997	15.7252	15.0077
106	81.7122	81.3677	56.7735	59.657	37.163	37.4293	23.1976	21.0695	13.2051	11.2725		106.8	80.32	80.7824	63.5069	65.6684	44.4863	44.9466	26.9662	26.8479	15.4738	14.8683
107	81.2482	80.9554	56.495	59.3548	36.9255	37.2397	23.05	20.9628	13.0156	11.2154		107.8	79.4598	80.0319	63.0093	65.0583	44.2731	44.529	26.8834	26.5984	15.1882	14.7301
108	80.6017	80.5453	56.042	59.0541	36.7247	37.051	22.5757	20.8566	13.2074	11.1586		108.8	78.6071	79.2883	62.3415	64.4539	43.6655	44.1153	26.8119	26.3513	15.1438	14.5933
109	80.1411	80.1373	55.688	58.7549	36.2721	36.8633	22.6083	20.7509	12.9476	11.1021		109.8	78.1972	78.5517	61.7212	63.8551	43.1906	43.7054	26.5958	26.1065	14.9038	14.4577
110	79.4654	79.7313	55.3428	58.4573	35.9881	36.6766	22.2781	20.6458	12.7855	11.0458		110.8	77.4253	77.8219	61.6037	63.2618	43.0727	43.2994	26.3782	25.864	14.5584	14.3234
111	79.1167	79.3273	55.1628	58.1611	35.8075	36.4908	22.3365	20.5412	12.6039	10.9899		111.8	76.5383	77.0989	60.6902	62.6741	42.3744	42.8971	25.6033	25.6237	14.4231	14.1903
112	78.6682	78.9255	54.7365	57.8665	35.6209	36.3059	22.0215	20.4372	12.5477	10.9342		112.8	75.7851	76.3826	60.1172	62.0918	41.9109	42.4986	25.4427	25.3856	14.3467	14.0585
113	78.3307	78.5256	54.4674	57.5733	35.2441	36.122	22.0179	20.3336	12.3839	10.8788		113.8	75.1624	75.673	59.6071	61.5149	41.5082	42.1037	25.054	25.1498	14.0975	13.9279
114	77.9708	78.1278	54.3084	57.2816	35.4003	35.939	21.8667	20.2306	12.3551	10.8237		114.8	74.3153	74.9699	58.834	60.9434	40.813	41.7126	24.9116	24.9161	13.7651	13.7985
115	77.5768	77.732	53.9166	56.9914	35.3211	35.7569	21.8285	20.1281	12.9863	10.7689		115.8	73.7237	74.2734	58.2265	60.3772	40.6381	41.325	24.5946	24.6846	13.6792	13.6703
116	77.1724	77.3382	53.4503	56.7027	34.9992	35.5758	21.5102	20.0261	12.8567	10.7143		116.8	72.9281	73.5834	57.9787	59.8163	40.3532	40.9411	24.4325	24.4553	13.4424	13.5433
117	76.6561	76.9464	53.2827	56.4155	34.9656	35.3955	21.5061	19.9247	12.5652	10.66		117.8	72.5053	72.8997	57.5712	59.2606	39.9891	40.5607	24.5492	24.2281	13.4961	13.4174
118	76.4397	76.5566	53.0616	56.1296	34.7371	35.2162	21.6295	19.8237	12.7332	10.606		118.8	71.6754	72.2225	56.7915	58.71	39.6003	40.1839	23.7779	24.003	13.6301	13.2928
119	75.6989	76.1687	52.5286	55.8453	34.4484	35.0378	21.3938	19.7233	12.3555	10.5523		119.8	71.102	71.5515	56.395	58.1646	39.0919	39.8106	23.6815	23.78	13.1842	13.1693
120	75.1813	75.7828	52.1129	55.5624	34.307	34.8603	21.1476	19.6234	12.2844	10.4988		120.8	70.5393	70.8867	55.8508	57.6242	38.716	39.4407	23.4386	23.5591	13.222	13.0469
121	75.0663	75.3989	51.827	55.2809	34.1092	34.6837	21.0906	19.524	12.4304	10.4456		121.8	69.9006	70.2281	55.1177	57.0888	38.1255	39.0743	22.8734	23.3402	12.9484	12.9257
122	74.9061	75.0169	51.6449	55.0008	33.9768	34.508	20.966	19.4251	12.5176	10.3927		122.8	69.1632	69.5757	54.6422	56.5584	38.0261	38.7113	22.8181	23.1233	12.3499	12.8056
123	74.0923	74.6369	51.5319	54.7222	33.8383	34.3332	20.8077	19.3267	12.3047	10.3401		123.8	68.6913	68.9293	54.134	56.033	37.4226	38.3516	22.5349	22.9085	12.3475	12.6867
124	73.639	74.2588	50.8574	54.445	33.5918	34.1592	20.5059	19.2288	12.1606	10.2877		124.8	67.8603	68.2889	53.5532	55.5124	37.2595	37.9953	22.2577	22.6957	12.2014	12.5688
125	73.1438	73.8826	50.6173	54.1691	33.0351	33.9862	20.4911	19.1313	11.8391	10.2356		125.8	67.7564	67.6545	53.4648	54.9966	37.1058	37.6423	22.3851	22.4848	12.0704	12.452
126	72.9392	73.5083	50.454	53.8947	33.3197	33.814	20.2328	19.0344	11.8759	10.1837		126.8	67.1265	67.0259	53.0985	54.4857	36.68	37.2926	21.9731	22.2759	12.646	12.3363
127	72.8142	73.1359	50.1068	53.6217	32.9719	33.6427	20.3588	18.938	12.1335	10.1321		127.8	66.2098	66.4032	52.2498	53.9795	36.0983	36.9461	21.6889	22.069	12.0102	12.2217
128	72.3067	72.7654	49.8161	53.35	32.8775	33.4722	19.9024	18.842	11.8363	10.0808		128.8	65.5545	65.7863	51.9539	53.478	35.9222	36.6029	21.4269	21.8639	11.7208	12.1082
129	71.697	72.3967	49.7529	53.0797	32.6466	33.3027	20.1562	18.7466	11.7637	10.0297		129.8	64.8662	65.1751	51.3111	52.9811	35.4778	36.2628	20.732	21.6608	11.5664	11.9957
130	71.3008	72.0299	49.3677	52.8108	32.4647	33.1339	20.0948	18.6516	11.7289	9.9789		130.8	63.9502	64.5696	50.4521	52.4889	35.0739	35.9259	20.4633	21.4596	11.0715	11.8842
131	71.0191	71.665	48.9473	52.5433	32.1566	32.9661	19.8994	18.5571	11.5254	9.92834		131.8	63.7279	63.9697	50.3587	52.0013	34.8294	35.5921	20.6582	21.2602	11.2246	11.7738
132	70.7545	71.302	49.0944	52.2771	32.2477	32.7991	20.0194	18.4631	11.4633	9.87805		132.8	63.3541	63.3754	49.8078	51.5181	34.5183	35.2615	20.5886	21.0627	11.4501	11.6644
133	70.4667	70.9407	48.8112	52.0122	32.2226	32.6329	19.6447	18.3696	11.9301	9.828		133.8	62.6313	62.7866	49.5083	51.0395	34.187	34.9339	20.4557	20.867	11.0773	11.5561
134	69.8779	70.5813	48.2916	51.7487	31.9813	32.4676	19.1919	18.2765	11.4395	9.77821		134.8	61.995	62.2032	49.061	50.5653	33.7509	34.6093	20.2936	20.6731	11.2616	11.4487
135	69.6514	70.2238	48.2835	51.4866	31.9699	32.3031	19.608	18.1839	11.3816	9.72867		135.8	61.2729	61.6253	48.4197	50.0955	33.3356	34.2878	19.8586	20.4811	10.8984	11.3424
136	69.4937	69.868	48.3028	51.2257	31.8593	32.1395	19.4862	18.0918	11.834	9.67939		136.8	60.7018	61.0528	47.7418	49.6301	32.9359	33.9692	19.6102	20.2908	10.7182	11.237
137	69.2322	69.5141	47.8792	50.9662	31.6173	31.9766	19.5195	18.0001	11.2145	9.63035		137.8	60.2388	60.4856	47.5334	49.169	32.6815	33.6536	19.4925	20.1023	10.5748	11.1326
138	68.8515	69.1619	47.7914	50.708	31.4285	31.8146	19.4267	17.9089	11.4899	9.58156		138.8	59.7314	59.9236	46.8451	48.7122	32.287	33.3409	19.4487	19.9155	10.5798	11.0291
139	68.2408	68.8115	47.4139	50.4511	31.4086	31.6535	19.1813	17.8182	11.5426	9.53302		139.8	59.3003	59.3669	46.742	48.2597	32.2333	33.0312	19.122	19.7305	10.4322	10.9267
140	68.1361	68.4629	46.8404	50.1955	31.0474	31.4931	19.4	17.728	10.9766	9.48473		140.8	58.8367	58.8154	46.3064	47.8113	31.914	32.7243	18.9572	19.5472	10.6469	10.8252
141	67.8452	68.1161	47.0557	49.9412	31.0636	31.3335	19.0961	17.6381	11.1813	9.43668		141.8	58.2434	58.2689	45.8757	47.3671	31.4129	32.4203	18.6909	19.3656	10.4827	10.7246
142	67.1293	67.771	46.475	49.6882	30.6557	31.1748	18.9134	17.5488	11.057	9.38887		142.8	57.4742	57.7276	45.2893	46.927	31.0469	32.1191	18.3708	19.1857	9.83687	10.625
143	66.7887	67.4276	46.5059	49.4365	30.637	31.0169	18.8691	17.4599	10.97	9.3413		143.8	57.3792	57.1913	45.1683	46.4911	30.9049	31.8207	18.3879	19.0074	10.0187	10.5262
144	66.6361	67.086	46.258	49.1861	30.7091	30.8597	19.0278	17.3714	11.2109	9.29398		144.8	57.0014	56.6599	44.653	46.0591	30.5373	31.525	18.3383	18.8308	10.2183	10.4284
145	66.3295	66.7462	46.0483	48.9369	30.3788	30.7034	18.7815	17.2834	11.0363	9.24689		145.8	56.0697	56.1335	44.5074	45.6312	30.4133	31.2322	18.3906	18.6559	9.86416	10.3316
146	65.7376	66.408	45.5208	48.689	30.1694	30.5479	18.5266	17.1959	10.9828	9.20005		146.8	55.6618	55.612	44.0153	45.2073	30.0052	30.942	18.269	18.4825	10.1721	10.2356
147	65.4678	66.0716	45.3733	48.4423	29.8474	30.3931	18.4394	17.1087	10.8196	9.15344		147.8	55.135	55.0953	43.3786	44.7873	29.6954	30.6545	17.9551	18.3108	9.84024	10.1405
148	64.9711	65.7369	45.2235	48.1969	29.6734	30.2391	18.6121	17.0221	11.0234	9.10707		148.8	54.6134	54.5835	43.1428	44.3712	29.4948	30.3697	17.673	18.1407	9.66774	10.0463
149	64.4282	65.4038	44.9219	47.9527	30.0502	30.0859	18.3282	16.9358	10.8121	9.06093		149.8	54.339	54.0764	43.0588	43.9589	29.193	30.0876	17.4978	17.9722	9.82634	9.95294
150	64.2305	65.0725	44.7919	47.7098	29.6144	29.9335	17.9788	16.85	10.6859	9.01503		150.8	53.498	53.574	42.3191	43.5505	28.6158	29.808	16.8337	17.8052	9.80673	9.86047
151	63.8929	64.7428	44.5222	47.4681	29.5066	29.7819	18.0445	16.7647	10.6563	8.96935		151.8	53.2085	53.0762	41.7173	43.1459	28.4246	29.5311	16.804	17.6398	9.30805	9.76886
152	64.0288	64.4148	44.7972	47.2276	29.2073	29.631	18.4672	16.6797	10.6293	8.92391		152.8	52.9292	52.5831	41.4733	42.7451	28.2333	29.2568	16.6509	17.4759	9.62673	9.6781
153	63.7412	64.0885	44.3209	46.9883	29.5284	29.4809	18.3652	16.5952	11.0948	8.8787		153.8	52.4649	52.0946	41.2197	42.348	28.012	28.9849	16.9978	17.3135	9.53985	9.58818
154	63.0907	63.7638	43.9055	46.7503	29.2474	29.3315	18.2469	16.5112	10.5945	8.83372		154.8	51.8157	51.6106	40.8362	41.9545	27.8465	28.7157	16.4459	17.1527	9.34525	9.4991
155	62.8069	63.4408	43.7991	46.5134	28.7683	29.1829	17.9894	16.4275	10.3379	8.78897		155.8	51.4621	51.1311	40.2443	41.5647	27.654	28.4489	16.3564	16.9933	9.12633	9.41085
156	62.6382	63.1194	43.5988	46.2778	28.8452	29.0351	18.064	16.3443	10.6289	8.74445		156.8	50.7792	50.6561	39.7745	41.1786	27.0662	28.1846	16.0516	16.8355	8.97259	9.32342
157	62.4052	62.7996	43.3775	46.0433	28.7198	28.888	17.6272	16.2615	10.5179	8.70015		157.8	50.6476	50.1855	39.5446	40.796	27.1007	27.9227	16.1352	16.679	8.69361	9.2368
158	62.258	62.4815	43.2493	45.8101	28.59	28.7416	17.6876	16.1791	10.3137	8.65607		158.8	50.3206	49.7192	39.2658	40.417	26.9477	27.6633	15.9716	16.5241	9.07634	9.15099
159	61.7423	62.1649	43.2478	45.578	28.382	28.596	17.4974	16.0971	10.6589	8.61222		159.8	49.4715	49.2573	38.6255	40.0415	26.628	27.4063	15.5252	16.3706	8.88438	9.06597
160	61.3211	61.85	42.5466	45.3471	28.1092	28.4511	17.317	16.0156	10.2136	8.56859		160.8	49.6864	48.7997	38.409	39.6695	26.3634	27.1517	15.4901	16.2185	8.58501	8.98174
161	60.9094	61.5367	42.4495	45.1174	28.1261	28.307	17.1064	15.9345	9.99255	8.52518		161.8	48.9081	48.3463	38.0929	39.3009	26.1033	26.8994	15.4399	16.0678	8.69602	8.89829
162	60.4748	61.2249	42.1177	44.8888	27.7806	28.1636	16.9837	15.8537	10.334	8.48199		162.8	48.5841	47.8971	37.5055	38.9358	25.7716	26.6495	15.351	15.9185	8.61041	8.81562
163	60.1591	60.9147	41.9392	44.6614	27.4896	28.0209	16.7335	15.7734	10.1641	8.43902		163.8	48.0823	47.4521	37.5497	38.5741	25.8806	26.4019	15.2699	15.7706	8.44376	8.73372
164	59.7403	60.6061	41.7685	44.4351	27.5694	27.879	16.8159	15.6935	9.89368	8.39626		164.8	47.6942	47.0113	37.011	38.2157	25.3466	26.1566	14.9089	15.6241	8.45884	8.65258
165	59.4137	60.2991	41.3759	44.21	27.3589	27.7377	16.6714	15.614	10.1294	8.35373		165.8	47.3246	46.5745	36.5869	37.8606	25.1747	25.9136	14.8349	15.4789	8.09938	8.57219
166	59.1347	59.9936	41.4074	43.986	26.9406	27.5972	16.6908	15.5349	9.68628	8.31141		166.8	46.789	46.1418	36.7336	37.5089	25.0542	25.6729	14.9048	15.3351	8.26158	8.49255
167	58.7444	59.6897	41.2811	43.7632	27.1321	27.4574	16.4187	15.4562	9.80005	8.2693		167.8	46.6958	45.7131	36.2448	37.1604	24.6569	25.4343	14.4722	15.1927	8.50837	8.41365
168	58.4533	59.3873	41.1065	43.5415	26.9766	27.3183	16.5924	15.3779	10.0925	8.22741		168.8	46.1776	45.2884	35.9171	36.8152	24.6701	25.198	14.645	15.0515	8.24759	8.33548
169	58.2489	59.0864	40.4536	43.3209	26.872	27.1799	16.5243	15.3	9.73474	8.18572		169.8	45.6784	44.8677	35.9808	36.4731	24.3338	24.9639	14.2532	14.9117	8.5011	8.25804
170	58.2703	58.7871	40.6384	43.1014	26.6569	27.0422	16.2211	15.2225	9.75354	8.14425		170.8	45.5761	44.4508	35.4399	36.1343	23.832	24.732	14.1872	14.7731	8.37173	8.18132
171	58.2389	58.4892	40.3264	42.8831	26.3201	26.9052	16.3496	15.1453	9.82031	8.10299		171.8	45.1781	44.0378	35.2121	35.7986	23.7865	24.5022	14.0627	14.6359	7.8958	8.10531
172	57.7252	58.1929	40.0428	42.6658	26.202	26.7689	15.8801	15.0686	9.83362	8.06194		172.8	44.8712	43.6287	34.8545	35.466	23.7307	24.2746	14.0398	14.4999	7.89079	8.03001
173	57.5502	57.8981	40.1509	42.4497	26.1134	26.6333	16.1012	14.9923	9.57227	8.0211		173.8	44.2822	43.2234	34.2719	35.1365	23.4703	24.0491	13.9379	14.3652	8.06414	7.9554
174	57.0731	57.6048	39.5513	42.2346	26.0757	26.4983	15.8891	14.9163	9.7782	7.98047		174.8	43.9581	42.8218	34.2491	34.81	23.4268	23.8256	14.0172	14.2317	7.57963	7.88149
175	56.5529	57.313	39.1975	42.0207	26.1229	26.3641	15.6377	14.8408	9.57617	7.94004		175.8	43.5223	42.424	33.9828	34.4866	22.9545	23.6043	13.6396	14.0995	7.66259	7.80827
176	56.2564	57.0226	39.0321	41.8078	25.783	26.2305	15.4558	14.7656	9.43909	7.89981		176.8	43.1049	42.0298	33.1745	34.1662	22.619	23.385	13.3973	13.9685	7.44915	7.73573
177	56.0941	56.7337	39.023	41.596	25.7566	26.0977	15.7015	14.6908	9.36633	7.85979		177.8	42.7322	41.6393	33.2112	33.8488	22.6339	23.1677	13.3796	13.8388	7.31423	7.66386
178	55.6958	56.4463	38.7989	41.3852	25.5171	25.9654	15.7778	14.6163	9.32385	7.81997		178.8	42.6233	41.2525	32.9546	33.5343	22.4694	22.9525	13.3059	13.7102	7.56165	7.59266
179	55.4333	56.1603	38.4432	41.1756	25.422	25.8339	15.5583	14.5423	9.31885	7.78035		179.8	42.1216	40.8692	32.3836	33.2228	21.9689	22.7392	13.155	13.5828	7.38384	7.52212
180	55.2243	55.8758	38.3474	40.967	25.0243	25.703	15.6829	14.4686	9.1449	7.74094		180.8	41.7944	40.4895	32.2626	32.9141	21.996	22.528	12.8888	13.4566	7.285	7.45223
181	54.8926	55.5928	38.0696	40.7594	24.9975	25.5728	15.4924	14.3953	9.20776	7.70172		181.8	41.5757	40.1133	32.1465	32.6083	21.6101	22.3187	12.8149	13.3316	7.1565	7.383
182	54.991	55.3111	38.4001	40.5529	25.147	25.4432	15.6568	14.3224	8.81519	7.6627		182.8	40.6194	39.7407	31.4704	32.3054	21.2398	22.1113	12.345	13.2077	6.86586	7.3144
183	54.6097	55.0309	37.9023	40.3475	25.4044	25.3143	15.4661	14.2498	9.35852	7.62388		183.8	40.3609	39.3715	31.2529	32.0053	21.0426	21.9059	12.1626	13.085	6.62361	7.24645
184	54.2762	54.7521	38.018	40.1431	24.8581	25.1861	15.4503	14.1776	8.79724	7.58526		184.8	40.4606	39.0057	31.2153	31.7079	21.0982	21.7024	12.5354	12.9635	6.94633	7.17913
185	54.0764	54.4747	38.2233	39.9397	24.9806	25.0585	15.4572	14.1058	8.81909	7.54683		185.8	39.9724	38.6433	30.8406	31.4133	20.6859	21.5008	12.2871	12.843	6.8329	7.11243
186	53.749	54.1988	37.7963	39.7374	24.7282	24.9316	15.2975	14.0344	9.00781	7.5086		186.8	39.5337	38.2843	30.6444	31.1215	20.6637	21.301	12.2537	12.7237	6.50658	7.04635
187	53.6289	53.9242	37.3175	39.5361	24.4636	24.8053	15.1815	13.9633	8.75269	7.47056		187.8	39.404	37.9286	30.5533	30.8323	20.6444	21.1031	12.2562	12.6055	6.84588	6.98088
188	53.3365	53.651	37.2021	39.3358	24.304	24.6796	15.35	13.8925	9.11328	7.43271		188.8	39.1855	37.5762	29.9264	30.5459	20.3973	20.907	12.2357	12.4884	6.87165	6.91603
189	53.0352	53.3792	36.9626	39.1365	24.2936	24.5546	15.125	13.8221	8.65503	7.39506		189.8	38.7869	37.2271	29.7306	30.2621	20.6548	20.7128	12.1453	12.3724	6.54963	6.85177
190	52.9049	53.1088	36.9608	38.9382	24.0556	24.4302	15.1114	13.7521	8.4856	7.35759		190.8	38.5798	36.8812	29.5303	29.9809	20.4835	20.5204	12.1788	12.2574	6.94236	6.78812
191	52.7413	52.8397	36.9987	38.7409	24.0913	24.3064	15.0848	13.6824	9.19568	7.32032		191.8	38.0435	36.5386	29.5182	29.7024	19.8108	20.3297	11.8624	12.1435	6.56578	6.72505
192	52.2555	52.572	36.5661	38.5447	23.9185	24.1833	15.08	13.6131	8.62341	7.28323		192.8	37.5537	36.1991	29.1965	29.4265	19.7613	20.1409	11.582	12.0307	6.31141	6.66257
193	52.0637	52.3057	36.3426	38.3494	24.0413	24.0607	14.9166	13.5442	8.52234	7.24633		193.8	37.5019	35.8628	28.917	29.1531	19.352	19.9537	11.3954	11.9189	6.52712	6.60067
194	51.9256	52.0407	36.2827	38.1551	23.7559	23.9388	14.8998	13.4755	8.68286	7.20962		194.8	36.9357	35.5296	28.5114	28.8822	19.222	19.7684	11.3807	11.8082	6.10064	6.53935
195	51.6441	51.777	36.0301	37.9618	23.466	23.8176	14.8432	13.4073	8.53015	7.1731		195.8	36.7756	35.1995	28.3132	28.6139	19.3553	19.5847	11.2211	11.6985	6.1222	6.47859
196	51.4224	51.5147	36.1271	37.7695	23.765	23.6969	14.6707	13.3394	8.3656	7.13676		196.8	36.4054	34.8725	27.8301	28.348	18.9671	19.4027	11.3157	11.5898	6.24283	6.4184
197	51.1869	51.2538	35.5592	37.5782	23.5805	23.5769	14.2325	13.2718	8.84253	7.1006		197.8	36.0274	34.5485	27.8026	28.0847	18.6465	19.2225	10.9459	11.4821	6.21517	6.35877
198	51.0506	50.9941	35.3936	37.3878	23.2536	23.4574	14.2886	13.2045	8.38123	7.06463		198.8	35.6331	34.2276	27.4237	27.8238	18.3319	19.0439	10.8016	11.3755	6.20775	6.2997
199	50.3408	50.7358	35.1721	37.1984	23.3517	23.3386	14.2167	13.1376	8.12036	7.02884		199.8	35.38	33.9096	27.2811	27.5653	18.1614	18.867	10.5767	11.2698	6.21305	6.24117
200	50.6423	50.4787	35.1983	37.0099	22.9775	23.2203	14.1713	13.0711	8.25818	6.99323		200.8	34.8643	33.5945	26.8629	27.3092	18.0312	18.6917	10.5126	11.1651	5.97055	6.18319
201	50.183	50.223	34.9042	36.8224	22.7728	23.1027	14.0764	13.0049	8.43591	6.9578		201.8	34.6285	33.2824	26.6894	27.0554	17.7549	18.518	10.1119	11.0613	5.88329	6.12574
202	50.0121	49.9686	34.6254	36.6359	23.0855	22.9857	13.9494	12.939	8.24109	6.92255		202.8	34.4536	32.9732	26.3868	26.8041	17.5345	18.346	10.3944	10.9586	5.55494	6.06883
203	49.8718	49.7154	34.685	36.4503	23.0418	22.8692	14.0753	12.8734	8.37305	6.88748		203.8	34.1315	32.6669	26.2181	26.5551	17.3134	18.1755	10.0031	10.8568	5.54766	6.01245
204	49.3198	49.4635	34.2143	36.2656	22.7564	22.7533	13.9445	12.8082	8.45618	6.85259		204.8	33.8094	32.3634	26.2312	26.3083	17.3981	18.0067	10.137	10.7559	5.67454	5.95659
205	49.2153	49.213	33.8738	36.0819	22.6019	22.6381	14.0505	12.7433	7.79614	6.81787		205.8	33.6231	32.0627	25.9586	26.0639	16.8165	17.8394	9.69011	10.656	5.78189	5.90125
206	49.3348	48.9636	34.2813	35.8991	22.744	22.5234	14.1127	12.6788	8.26172	6.78333		206.8	33.3589	31.7648	25.6899	25.8218	16.9808	17.6736	9.72196	10.557	5.3897	5.84642
207	48.8238	48.7156	33.8558	35.7172	22.101	22.4093	13.7625	12.6145	8.24414	6.74897		207.8	32.9024	31.4697	25.4083	25.5819	16.8753	17.5094	9.62793	10.4589	5.52735	5.7921
208	48.6754	48.4688	33.7274	35.5363	21.7689	22.2958	13.744	12.5506	7.82959	6.71478		208.8	32.7368	31.1773	25.2094	25.3442	16.5708	17.3468	9.62918	10.3617	5.54399	5.73829
209	48.5494	48.2232	33.79	35.3562	21.8596	22.1828	13.5984	12.487	8.30359	6.68076		209.8	32.5198	30.8877	24.9817	25.1087	16.6515	17.1856	9.62078	10.2655	5.21939	5.68498
210	48.2457	47.9789	33.5242	35.1771	21.8867	22.0704	14.0045	12.4238	8.20508	6.64691		210.8	32.107	30.6007	24.894	24.8755	16.3106	17.0259	9.23605	10.1701	5.40603	5.63216
211	47.9347	47.7359	33.4471	34.9989	22.0188	21.9586	13.7978	12.3608	8.32776	6.61324		211.8	31.8366	30.3164	24.179	24.6444	16.014	16.8678	9.30711	10.0756	5.31899	5.57984
212	47.8339	47.494	33.2929	34.8216	21.5493	21.8474	13.6523	12.2982	8.09265	6.57974		212.8	31.5809	30.0348	23.9858	24.4154	16.0262	16.7111	9.4311	9.98199	4.99133	5.528
213	47.4063	47.2534	33.0814	34.6452	21.3847	21.7367	13.3415	12.2359	7.89294	6.5464		213.8	31.5157	29.7557	24.0712	24.1886	15.9901	16.5558	9.08653	9.88926	5.19414	5.47664
214	47.286	47.014	32.8611	34.4697	21.3408	21.6266	13.3508	12.1739	7.80237	6.51324		214.8	31.0042	29.4793	23.2538	23.9638	15.5111	16.402	9.25082	9.79738	4.92805	5.42576
215	47.1747	46.7758	32.7798	34.2951	21.5505	21.517	13.3862	12.1123	7.99841	6.48024		215.8	30.6496	29.2054	23.4412	23.7412	15.5665	16.2496	9.2759	9.70636	4.84079	5.37535
216	46.4885	46.5389	32.6636	34.1213	20.9931	21.408	13.0472	12.0509	7.89404	6.44741		216.8	30.4282	28.9341	23.278	23.5206	15.2781	16.0986	8.72445	9.61618	4.93041	5.32541
217	46.4429	46.3031	32.6364	33.9484	21.2152	21.2995	13.3535	11.9898	7.56445	6.41475		217.8	30.1799	28.6652	23.066	23.3021	15.2348	15.9491	8.96247	9.52684	4.67704	5.27593
218	46.4813	46.0685	32.3594	33.7765	21.2849	21.1916	13.4032	11.9291	8.2832	6.38225		218.8	29.7109	28.3989	22.6994	23.0856	14.9977	15.8009	8.7259	9.43833	4.63337	5.22692
219	45.9819	45.8351	32.0311	33.6053	21.078	21.0843	13.2952	11.8687	7.58545	6.34992		219.8	29.8234	28.1351	22.4953	22.8711	14.8076	15.6541	8.50758	9.35064	4.63524	5.17836
220	46.0375	45.6029	31.9888	33.4351	21.108	20.9775	13.064	11.8085	7.81714	6.31775		220.8	29.7568	27.8737	22.5432	22.6587	14.8823	15.5087	8.83	9.26377	4.72986	5.13025
221	45.9874	45.3719	31.7948	33.2657	20.9157	20.8712	13.0422	11.7487	7.94458	6.28574		221.8	29.4276	27.6147	22.3137	22.4481	14.8933	15.3646	8.73524	9.1777	4.89166	5.08258
222	45.5616	45.142	31.3839	33.0972	20.8731	20.7654	12.7935	11.6892	7.51526	6.2539		222.8	29.2944	27.3582	22.2064	22.2396	14.6864	15.2218	8.61992	9.09244	4.69806	5.03536
223	45.4312	44.9133	31.7656	32.9295	20.8358	20.6602	13.0422	11.63	7.56445	6.22221		223.8	28.8323	27.104	21.8043	22.033	14.498	15.0804	8.50905	9.00796	4.69986	4.98858
224	45.2696	44.6858	31.3435	32.7627	20.8533	20.5556	12.912	11.5711	7.97498	6.19069		224.8	28.5208	26.8522	21.505	21.8283	14.5864	14.9403	8.4557	8.92427	4.40462	4.94223
225	44.9862	44.4594	31.3582	32.5967	20.4379	20.4514	12.983	11.5124	7.62231	6.15933		225.8	28.6181	26.6027	21.2842	21.6255	14.346	14.8015	8.2554	8.84136	4.65641	4.89632
226	45.0258	44.2342	31.0793	32.4316	20.4327	20.3478	12.824	11.4541	7.46045	6.12812		226.8	28.2089	26.3556	21.1998	21.4246	14.3196	14.664	8.35129	8.75922	4.41932	4.85083
227	44.7436	44.0101	31.0683	32.2673	20.4613	20.2447	12.9591	11.3961	7.7688	6.09708		227.8	28.0056	26.1107	21.2211	21.2255	14.3423	14.5277	8.34637	8.67784	4.53111	4.80576
228	44.2602	43.7871	30.5658	32.1038	20.1854	20.1422	12.7218	11.3383	7.74841	6.06619		228.8	27.8922	25.8681	21.0941	21.0283	13.9424	14.3928	8.18414	8.59722	4.66649	4.76111
229	44.2502	43.5653	30.3264	31.9412	20.0689	20.0401	12.5781	11.2809	7.49463	6.03546		229.8	27.6184	25.6278	20.8415	20.833	13.7393	14.2591	8.19902	8.51735	4.42383	4.71688
230	43.9255	43.3446	30.1587	31.7793	20.1849	19.9386	12.9228	11.2238	7.68713	6.00488		230.8	27.355	25.3897	20.7426	20.6394	13.7589	14.1266	8.37156	8.43822	4.64517	4.67306
231	43.7459	43.125	29.7429	31.6183	19.7834	19.8376	12.6064	11.1669	7.20239	5.97446		231.8	27.0783	25.1538	20.6136	20.4477	13.6863	13.9953	8.02458	8.35982	4.75711	4.62964
232	43.3213	42.9065	29.9436	31.4582	20.153	19.7371	12.4572	11.1103	7.39148	5.94419		232.8	26.7514	24.9201	20.2259	20.2577	13.4126	13.8653	7.90234	8.28215	4.559	4.58663
233	43.3181	42.6892	30.1103	31.2988	19.8487	19.6371	12.4986	11.054	7.26221	5.91408		233.8	26.5882	24.6886	20.2913	20.0695	13.6194	13.7365	8.31176	8.20521	4.40111	4.54402
234	43.0316	42.4729	29.9895	31.1402	19.869	19.5376	12.425	10.998	7.25745	5.88412		234.8	26.1376	24.4592	19.971	19.883	13.2113	13.6089	7.7096	8.12898	4.83743	4.5018
235	42.9923	42.2577	29.8543	30.9825	19.946	19.4386	12.3464	10.9423	7.14526	5.85431		235.8	25.8869	24.232	19.8256	19.6983	12.8088	13.4824	7.50891	8.05345	4.20445	4.45998
236	42.9168	42.0436	29.7456	30.8255	19.8434	19.3402	12.5565	10.8869	7.42664	5.82465		236.8	25.6813	24.0068	19.4864	19.5153	12.647	13.3572	7.24168	7.97863	4.28267	4.41854
237	42.4771	41.8306	29.7553	30.6693	19.7868	19.2422	12.3008	10.8317	7.4187	5.79514		237.8	25.886	23.7838	19.2921	19.334	12.7051	13.2331	7.52718	7.90451	4.17766	4.37749
238	42.1967	41.6187	29.2659	30.514	19.5543	19.1447	12.0024	10.7769	6.91016	5.76578		238.8	25.2118	23.5628	19.2293	19.1544	12.6814	13.1101	7.22879	7.83107	4.30141	4.33682
239	41.9793	41.4079	28.9965	30.3594	19.1362	19.0477	11.7668	10.7223	7.03162	5.73657		239.8	24.8768	23.3439	18.9185	18.9764	12.5579	12.9883	7.19024	7.75831	4.13556	4.29653
240	41.7815	41.1981	29.1207	30.2056	19.0809	18.9512	12.2097	10.6679	6.59448	5.70751		240.8	24.742	23.1271	18.8943	18.8001	12.0685	12.8677	7.20586	7.68623	4.12461	4.25661
241	41.8582	40.9894	28.9825	30.0525	19.1397	18.8552	12.1812	10.6139	6.81018	5.67859		241.8	24.5237	22.9122	18.7982	18.6254	12.0603	12.7481	6.91915	7.61482	3.90587	4.21707
242	41.4745	40.7817	28.5425	29.9003	18.8567	18.7597	11.771	10.5601	6.84448	5.64983		242.8	24.4161	22.6993	18.5309	18.4524	12.1048	12.6297	7.00145	7.54408	4.03424	4.17789
243	41.3718	40.5751	28.8125	29.7488	18.9507	18.6646	11.9548	10.5066	6.36682	5.6212		243.8	24.2504	22.4884	18.3466	18.281	11.8995	12.5124	7.05684	7.47399	3.96486	4.13907
244	41.2468	40.3696	28.5707	29.5981	18.9784	18.5701	11.8414	10.4534	7.04724	5.59273		244.8	24.0171	22.2795	18.0808	18.1111	11.926	12.3961	6.85668	7.40455	3.87846	4.10062
245	41.1398	40.165	28.6238	29.4482	18.8246	18.476	11.8713	10.4004	6.74487	5.56439		245.8	23.9179	22.0725	17.899	17.9429	11.9114	12.2809	7.04817	7.33576	4.02322	4.06252
246	40.9698	39.9616	28.503	29.299	18.8521	18.3824	11.455	10.3477	6.66406	5.5362		246.8	23.7308	21.8674	17.9596	17.7762	11.3665	12.1668	6.78449	7.26761	3.92008	4.02478
247	40.9027	39.7591	28.7903	29.1505	18.9558	18.2893	11.7564	10.2953	6.90161	5.50815		247.8	23.3415	21.6643	17.4923	17.611	11.5029	12.0538	6.66864	7.20009	3.6858	3.98738
248	40.3529	39.5577	28.5315	29.0029	18.6551	18.1966	11.4241	10.2432	7.04297	5.48025		248.8	23.3399	21.463	17.5658	17.4474	11.2206	11.9418	6.52753	7.13319	3.55782	3.95034
249	40.5071	39.3573	28.5509	28.8559	18.4713	18.1044	11.8128	10.1913	6.35388	5.45249		249.8	23.0051	21.2636	17.3968	17.2853	11.1232	11.8309	6.72358	7.06692	3.53368	3.91364
250	40.3797	39.1579	28.2429	28.7097	18.4815	18.0127	11.5744	10.1396	6.33862	5.42486		250.8	22.7829	21.0661	17.3383	17.1247	11.1615	11.721	6.31629	7.00127	3.34282	3.87728
251	39.8811	38.9595	28.3054	28.5643	18.3935	17.9215	11.6963	10.0883	6.18628	5.39738		251.8	22.5553	20.8703	17.3027	16.9656	11.1773	11.6121	6.43551	6.93622	3.43681	3.84126
252	39.693	38.7621	28.1809	28.4196	18.7389	17.8307	11.4586	10.0372	6.30786	5.37004		252.8	22.3332	20.6764	16.9775	16.808	10.796	11.5042	6.32871	6.87178	3.78204	3.80557
253	39.812	38.5658	27.8824	28.2756	18.48	17.7403	11.7088	9.98631	6.34253	5.34283		253.8	22.1999	20.4843	16.8317	16.6518	10.7675	11.3973	6.15907	6.80794	3.33931	3.77021
254	39.4523	38.3704	27.5649	28.1324	18.3128	17.6505	11.3137	9.93572	6.26245	5.31576		254.8	22.0068	20.294	16.6238	16.4971	10.8293	11.2914	5.98316	6.74469	3.35282	3.73519
255	39.4306	38.176	27.6002	27.9898	18.1313	17.561	11.1678	9.88539	6.48987	5.28883		255.8	22.0666	20.1055	16.4505	16.3439	10.6853	11.1865	6.19219	6.68202	3.38361	3.70048
256	39.4869	37.9826	27.5264	27.848	18.3824	17.4721	11.251	9.83531	6.28906	5.26204		256.8	21.5583	19.9187	16.5872	16.192	10.6052	11.0826	5.91942	6.61994	3.42564	3.6661
257	39.166	37.7902	27.2656	27.7069	18.0811	17.3836	11.0997	9.78548	6.06091	5.23538		257.8	21.7187	19.7337	16.4236	16.0416	10.5743	10.9796	5.69387	6.55844	3.35291	3.63204
258	38.8142	37.5987	27.3556	27.5666	17.9513	17.2955	11.3168	9.7359	5.88037	5.20886		258.8	21.3146	19.5503	16.2309	15.8925	10.5173	10.8776	5.88972	6.49751	3.18267	3.5983
259	38.721	37.4082	27.1652	27.4269	17.7383	17.2079	11.0546	9.68658	6.08984	5.18247		259.8	20.9564	19.3687	15.8898	15.7449	10.2961	10.7765	5.38082	6.43714	3.10477	3.56487
260	38.4377	37.2187	26.9811	27.288	17.4309	17.1207	11.0428	9.63751	5.72583	5.15622		260.8	21.2033	19.1887	15.8127	15.5986	10.0417	10.6764	5.84093	6.37734	2.78534	3.53175
261	38.5594	37.0302	27.1259	27.1497	17.6475	17.034	10.9894	9.58868	5.81055	5.13009		261.8	21.2751	19.0105	16.1139	15.4537	10.1745	10.5772	6.16711	6.31809	3.22087	3.49894
262	38.4021	36.8426	26.6154	27.0122	17.6149	16.9477	10.9665	9.54011	6.07471	5.1041		262.8	20.804	18.8338	15.8702	15.3101	10.2594	10.479	5.85414	6.25939	3.23157	3.46643
263	38.1937	36.6559	26.437	26.8753	17.1023	16.8618	10.7369	9.49177	5.8335	5.07825		263.8	20.6582	18.6589	15.7583	15.1679	9.92529	10.3816	5.96543	6.20124	3.14727	3.43423
264	37.9114	36.4702	26.2748	26.7392	17.0947	16.7764	10.678	9.44369	5.52698	5.05252		264.8	20.3398	18.4855	15.4721	15.027	9.88757	10.2852	6.05051	6.14363	2.93065	3.40232
265	37.905	36.2855	26.2557	26.6037	17.3715	16.6914	10.6917	9.39584	5.90039	5.02692		265.8	20.2551	18.3138	15.204	14.8874	10.1995	10.1896	6.08457	6.08655	3.0633	3.37071
266	37.8482	36.1016	26.4559	26.4689	16.7346	16.6068	10.6933	9.34824	5.84729	5.00145		266.8	20.2019	18.1436	15.3414	14.749	9.84002	10.0949	5.72437	6.03	2.90945	3.33939
267	37.684	35.9187	26.4668	26.3349	16.8514	16.5227	10.7472	9.30088	5.62036	4.97612		267.8	20.0375	17.9751	15.2392	14.612	9.71943	10.0012	5.69551	5.97398	2.66447	3.30837
268	37.4649	35.7368	26.1838	26.2014	16.8661	16.439	10.5899	9.25377	5.93201	4.95091		268.8	19.8703	17.8081	14.9936	14.4763	9.63209	9.90824	5.74074	5.91848	2.765	3.27763
269	36.9822	35.5557	25.974	26.0687	16.9126	16.3557	10.4571	9.20688	5.78589	4.92583		269.8	19.5949	17.6426	14.7373	14.3418	9.42234	9.81618	5.43997	5.86349	2.61657	3.24718
270	36.8039	35.3756	25.8723	25.9366	16.6575	16.2729	10.393	9.16024	5.58557	4.90087		270.8	19.5108	17.4787	15.0187	14.2085	9.49398	9.72499	5.76763	5.80902	2.53861	3.21701
271	36.8509	35.1964	25.6528	25.8052	16.8206	16.1904	10.4538	9.11383	6.03479	4.87604		271.8	19.2574	17.3163	14.6216	14.0765	9.38428	9.63463	5.62871	5.75505	2.82267	3.18713
272	36.4305	35.0181	25.725	25.6745	16.8179	16.1084	10.5718	9.06766	5.8938	4.85134		272.8	19.0919	17.1554	14.593	13.9457	9.33257	9.54512	5.32059	5.70158	2.48266	3.15752
273	36.5206	34.8407	25.7565	25.5444	16.8688	16.0268	10.3137	9.02172	6.03992	4.82676		273.8	18.8324	16.9961	14.419	13.8162	9.12702	9.45644	5.25284	5.64861	2.49862	3.12818
274	36.2788	34.6641	25.3565	25.415	16.3374	15.9456	10.1671	8.97602	5.90894	4.80231		274.8	18.3437	16.8382	14.2711	13.6878	8.92886	9.36859	5.05633	5.59613	2.519	3.09912
275	36.2966	34.4885	25.4873	25.2863	16.2684	15.8648	10.2178	8.93055	5.60779	4.77798		275.8	18.5919	16.6817	14.2149	13.5606	8.73647	9.28155	4.92996	5.54414	2.70923	3.07033
276	36.3158	34.3138	25.4151	25.1582	16.5019	15.7844	10.532	8.8853	5.96094	4.75377		276.8	18.1905	16.5267	13.9173	13.4347	8.74229	9.19532	5.05821	5.49263	2.60275	3.0418
277	36.3079	34.14	25.049	25.0307	16.5986	15.7045	10.4202	8.84029	6.22266	4.72969		277.8	18.0013	16.3732	13.869	13.3098	8.60495	9.10989	4.814	5.4416	2.53454	3.01354
278	36.1729	33.967	25.044	24.9039	16.4668	15.6249	10.1379	8.7955	5.95117	4.70573		278.8	17.974	16.2211	13.7526	13.1862	8.81744	9.02525	5.0421	5.39104	2.56892	2.98554
279	35.6806	33.7949	24.8825	24.7777	16.1455	15.5458	10.1575	8.75094	5.84375	4.68189		279.8	18.0087	16.0704	13.6701	13.0637	8.6362	8.9414	5.01477	5.34096	2.71695	2.95781
280	35.6138	33.6237	24.6619	24.6522	15.9639	15.467	10.2623	8.70661	5.88904	4.65817		280.8	17.572	15.9211	13.4053	12.9423	8.63111	8.85833	4.7507	5.29134	2.64508	2.93033
281	35.5246	33.4534	24.9027	24.5273	16.1605	15.3886	10.1587	8.6625	5.71326	4.63457		281.8	17.8785	15.7732	13.3693	12.8221	8.48194	8.77603	5.03262	5.24218	2.61135	2.9031
282	35.7449	33.2839	24.7003	24.4031	16.2024	15.3107	10.2124	8.61862	5.83435	4.61109		282.8	17.6324	15.6266	13.5379	12.7029	8.66659	8.6945	4.94352	5.19347	2.54384	2.87613
283	35.4083	33.1153	24.5121	24.2794	16.0713	15.2331	10.0617	8.57495	5.94763	4.58773		283.8	17.6589	15.4814	13.4184	12.5849	8.56049	8.61372	4.7407	5.14522	2.72329	2.84941
284	34.9797	32.9475	24.3865	24.1564	15.5558	15.1559	10.2168	8.53151	5.64453	4.56449		284.8	17.6603	15.3376	13.254	12.468	8.4228	8.53369	4.89285	5.09742	2.519	2.82294
285	35.1228	32.7806	24.3815	24.034	15.6611	15.0792	10.1379	8.48829	5.86096	4.54137		285.8	17.2841	15.1951	13.2151	12.3522	8.22642	8.45441	4.89562	5.05006	2.77166	2.79671
286	35.0349	32.6145	24.4981	23.9123	15.6212	15.0028	10.1888	8.44529	6.06555	4.51836		286.8	17.0192	15.0539	13.0735	12.2374	8.07084	8.37587	4.78465	5.00315	2.44946	2.77073
287	34.6877	32.4493	24.2541	23.7911	15.3587	14.9268	9.65482	8.4025	5.83203	4.49547		287.8	16.9585	14.9141	12.8304	12.1237	7.85686	8.29805	4.67035	4.95666	2.49056	2.74498
288	34.7451	32.2849	24.1806	23.6706	15.622	14.8511	10.1646	8.35993	5.69885	4.47269		288.8	16.7051	14.7755	12.5107	12.0111	7.6788	8.22095	4.61503	4.91061	2.2965	2.71948
289	34.2175	32.1214	24.187	23.5507	15.4071	14.7759	10.0739	8.31758	5.77856	4.45003		289.8	16.7444	14.6382	12.8118	11.8995	8.0812	8.14458	4.69852	4.86499	2.46314	2.69422
290	33.8724	31.9586	23.7763	23.4314	15.3823	14.701	9.7767	8.27544	5.50037	4.42749		290.8	16.7645	14.5022	12.8905	11.7889	7.86253	8.06891	4.80259	4.81979	2.46009	2.66919
291	33.9592	31.7967	23.6702	23.3127	14.9943	14.6266	9.74081	8.23352	5.50122	4.40506		291.8	16.3878	14.3675	12.6464	11.6794	7.65335	7.99394	4.80317	4.77501	2.31907	2.64439
292	33.5755	31.6356	23.5467	23.1946	14.8103	14.5525	9.70348	8.19181	5.44141	4.38274		292.8	16.4065	14.234	12.652	11.5709	7.86908	7.91968	4.55086	4.73065	2.32759	2.61982
293	33.9002	31.4754	23.6431	23.0771	15.0795	14.4787	9.95828	8.15031	5.37817	4.36054		293.8	16.3191	14.1018	12.3264	11.4634	7.4946	7.8461	4.64348	4.6867	2.40915	2.59548
294	33.6758	31.3159	23.7917	22.9602	15.282	14.4054	9.73612	8.10902	5.64026	4.33845		294.8	15.9819	13.9708	12.0833	11.3569	7.32862	7.7732	4.45822	4.64316	2.45899	2.57137
295	33.2351	31.1572	23.3495	22.8438	14.9812	14.3324	9.62996	8.06793	5.69495	4.31647		295.8	15.9645	13.841	12.2183	11.2514	7.21488	7.70099	4.43187	4.60002	2.06868	2.54748
296	33.3179	30.9994	23.6124	22.7281	14.9581	14.2598	9.72348	8.02706	5.47498	4.2946		296.8	15.9344	13.7124	12.1105	11.1469	7.25019	7.62944	4.68766	4.55728	2.15165	2.52381
297	33.2098	30.8424	23.5308	22.613	15.1377	14.1876	9.54491	7.9864	5.81555	4.27284		297.8	15.88	13.585	11.9434	11.0433	7.43197	7.55856	4.55085	4.51495	2.21314	2.50036
298	32.8765	30.6861	23.2329	22.4984	15.0108	14.1157	9.52269	7.94594	5.33472	4.2512		298.8	15.921	13.4588	12.2437	10.9407	7.59514	7.48833	4.48325	4.473	2.54485	2.47713
299	32.8122	30.5306	23.1653	22.3844	15.1268	14.0442	9.70372	7.90568	5.27771	4.22966		299.8	15.617	13.3337	12.1329	10.8391	7.18799	7.41876	4.46993	4.43144	2.559	2.45412
300	33.1279	30.376	23.3952	22.271	15.1818	13.973	9.85019	7.86563	5.59692	4.20823		300.8	16.3079	13.2099	11.7149	10.7384	6.73058	7.34984	4.81357	4.39027	1.93773	2.43132
301	32.6669	30.2221	22.984	22.1582	15.1308	13.9022	9.72462	7.82578	5.83557	4.18691
Time (s)	CyRPA:Cy.002 500nM	CyRPA:Cy.002 500nM Fitted	CyRPA:Cy.002 250nM	CyRPA:Cy.002 250nM Fitted	CyRPA:Cy.002 125nM	CyRPA:Cy.002 125nM Fitted	CyRPA:Cy.002 62.5nM	CyRPA:Cy.002 62.5nM Fitted	CyRPA:Cy.002 31.25nM	CyRPA:Cy.002 31.25nM Fitted		Time (s)	CyRPA:Cy.002 500nM	CyRPA:Cy.002 500nM Fitted	CyRPA:Cy.002 250nM	CyRPA:Cy.002 250nM Fitted	CyRPA:Cy.002 125nM	CyRPA:Cy.002 125nM Fitted	CyRPA:Cy.002 62.5nM	CyRPA:Cy.002 62.5nM Fitted	CyRPA:Cy.002 31.25nM	CyRPA:Cy.002 31.25nM Fitted
-59.4	0.495191	0	0.0845701	0	0.277857	0	0.144483	0	0.693042	0		-59.7	0.13426	0	0.0470588	0	-0.000143	0	0.0236139	0	-0.372401	0
-58.4	0.815966	0	0.255884	0	0.155005	0	0.345019	0	0.620312	0		-58.7	0.000511	0	-0.171924	0	-0.0556126	0	-0.326385	0	-0.351152	0
-57.4	0.488087	0	0.605737	0	0.171607	0	0.0441177	0	0.738478	0		-57.7	-0.128315	0	0.17956	0	-0.482565	0	-0.0111523	0	0.183536	0
-56.4	0.579541	0	-0.00564	0	0.0868164	0	0.0128906	0	0.539966	0		-56.7	0.0746903	0	-0.00294	0	-0.0243626	0	0.0074	0	-0.241542	0
-55.4	0.0263669	0	0.150147	0	0.2323	0	-0.0551761	0	0.472168	0		-55.7	-0.114137	0	-0.0695796	0	-0.402096	0	-0.173846	0	-0.28123	0
-54.4	0.824584	0	0.21521	0	0.410278	0	0.0576167	0	0.581665	0		-54.7	0.0965665	0	0.0697163	0	-0.276705	0	-0.480098	0	-0.157167	0
-53.4	0.649317	0	0.399975	0	0.0425295	0	0.0643561	0	0.474097	0		-53.7	0.0346909	0	-0.00278	0	-0.129049	0	-0.0918159	0	-0.194122	0
-52.4	0.64768	0	0.460498	0	-0.00811	0	0.275976	0	0.387841	0		-52.7	0.0202388	0	-0.202392	0	-0.0802212	0	-0.441425	0	-0.250369	0
-51.4	0.562696	0	0.169897	0	0.0394534	0	-0.0778068	0	0.355274	0		-51.7	0.252272	0	0.166358	0	-0.28022	0	0.0906057	0	0.162132	0
-50.4	0.683496	0	0.292676	0	0.0811036	0	0.12002	0	0.337134	0		-50.7	0.35004	0	0.132059	0	0.0670452	0	-0.137324	0	-0.456934	0
-49.4	0.54375	0	0.516504	0	-0.0937743	0	-0.0354732	0	0.409497	0		-49.7	0.238168	0	0.27753	0	-0.389595	0	-0.262713	0	0.116662	0
-48.4	0.25708	0	0.145019	0	-0.125854	0	0.0505375	0	0.335694	0		-48.7	0.126215	0	0.15667	0	-0.133738	0	0.0704889	0	0.0821286	0
-47.4	0.37976	0	0.129517	0	-0.219727	0	0.246704	0	0.541748	0		-47.7	-0.127535	0	0.131514	0	-0.361471	0	0.314629	0	0.0163479	0
-46.4	0.358325	0	0.046289	0	-0.136499	0	-0.342724	0	0.118237	0		-46.7	0.192114	0	-0.0914557	0	-0.200535	0	-0.156269	0	-0.0456831	0
-45.4	0.362672	0	-0.125367	0	-0.262451	0	-0.249267	0	0.385743	0		-45.7	-0.207731	0	0.0665913	0	-0.33569	0	-0.13166	0	-0.175137	0
-44.4	0.345824	0	-0.257568	0	0.155273	0	0.127196	0	0.0394279	0		-44.7	-0.13359	0	-0.0095	0	-0.269283	0	-0.179706	0	-0.239901	0
-43.4	-0.108226	0	0.172387	0	0.22959	0	-0.51118	0	0.396925	0		-43.7	0.392935	0	0.107921	0	-0.232954	0	-0.00568	0	0.101741	0
-42.4	0.7457	0	-0.129345	0	0.0840567	0	0.671604	0	0.296165	0		-42.7	-0.120388	0	-0.0781744	0	0.0443897	0	-0.579705	0	-0.413652	0
-41.4	0.164335	0	0.0958973	0	-0.123729	0	0.0265172	0	0.763772	0		-41.7	-0.0961653	0	0.155421	0	-0.272799	0	-0.114471	0	0.130881	0
-40.4	0.126341	0	-0.36853	0	0.0434564	0	0.0772686	0	-0.0854505	0		-40.7	0.0353943	0	0.304716	0	-0.0602989	0	0.016778	0	-0.382324	0
-39.4	0.557324	0	-0.0659424	0	-0.444311	0	0.0840576	0	-0.0136231	0		-39.7	-0.258355	0	-0.257393	0	-0.496235	0	0.102716	0	-0.335449	0
-38.4	0.711448	0	-0.235522	0	0.482714	0	0.851097	0	0.489232	0		-38.7	0.0523469	0	0.203778	0	-0.149363	0	-0.297284	0	-0.180526	0
-37.4	0.567067	0	0.313378	0	0.232276	0	0.269216	0	1.20039	0		-37.7	0.00465	0	0.182528	0	0.032671	0	-0.138494	0	-0.525994	0
-36.4	0.394677	0	0.238599	0	0.0519286	0	0.643701	0	0.521704	0		-36.7	0.225942	0	0.268858	0	0.00259	0	-0.410564	0	-0.0369324	0
-35.4	0.527221	0	0.212158	0	0.0982665	0	0.246215	0	0.681274	0		-35.7	0.162349	0	0.00745	0	-0.142721	0	-0.2758	0	-0.248339	0
-34.4	0.413795	0	0.347461	0	0.0490238	0	-0.0196766	0	0.521387	0		-34.7	0.359418	0	0.153544	0	0.147514	0	0.0525208	0	-0.0948229	0
-33.4	0.32998	0	0.153394	0	0.0974609	0	0.250879	0	0.316626	0		-33.7	0.0784417	0	0.184717	0	0.110012	0	-0.443378	0	-0.06873	0
-32.4	0.232373	0	0.145239	0	0.127954	0	-0.0823238	0	0.377124	0		-32.7	-0.00801	0	-0.114581	0	-0.116158	0	-0.000996	0	-0.274669	0
-31.4	0.218018	0	0.207031	0	-0.0144042	0	-0.104492	0	0.305176	0		-31.7	0.289105	0	-0.254658	0	-0.102097	0	-0.273261	0	-0.0159173	0
-30.4	0.341992	0	0.0888428	0	-0.0166993	0	0.0886961	0	0.18291	0		-30.7	0.0435589	0	-0.230986	0	-0.13608	0	-0.0486517	0	0.137443	0
-29.4	0.361841	0	0.091992	0	0.0560793	0	-0.101293	0	0.312842	0		-29.7	0.0176985	0	0.233544	0	-0.188032	0	-0.36662	0	0.0586136	0
-28.4	0.236597	0	0.0803955	0	-0.177563	0	-0.0854247	0	-0.00491	0		-28.7	0.0924638	0	0.416981	0	-0.00756	0	-0.324824	0	-0.155605	0
-27.4	0.201489	0	-0.028955	0	-0.0193849	0	-0.0428959	0	0.21001	0		-27.7	0.216488	0	0.30956	0	-0.150143	0	0.0714664	0	-0.011464	0
-26.4	0.296046	0	-0.0669437	0	0.277149	0	0.075831	0	-0.116235	0		-26.7	-0.0955432	0	-0.0877846	0	-0.125532	0	-0.0215015	0	-0.160371	0
-25.4	0.0795661	0	-0.264844	0	-0.388232	0	-0.129296	0	0.199488	0		-25.7	0.337545	0	0.415656	0	-0.29311	0	-0.111933	0	0.239943	0
-24.4	0.173364	0	-0.406787	0	-0.350171	0	-0.153052	0	-0.365869	0		-24.7	0.107541	0	0.0690895	0	0.268997	0	-0.0490417	0	-0.0949025	0
-23.4	0.122289	0	-0.461255	0	-0.100879	0	-0.0459237	0	0.029809	0		-23.7	0.281686	0	0.0215149	0	-0.255611	0	-0.00959	0	0.137991	0
-22.4	0.0594479	0	-0.35791	0	-0.00623	0	0.0872799	0	0.273437	0		-22.7	-0.178709	0	0.088543	0	-0.141157	0	-0.216619	0	-0.237167	0
-21.4	-0.0112053	0	-0.153491	0	-0.264843	0	-0.0477043	0	0.249488	0		-21.7	0.120474	0	0.18956	0	-0.482174	0	-0.0996284	0	0.16424	0
-20.4	0.227124	0	-0.192407	0	-0.433081	0	-0.257861	0	-0.00813	0		-20.7	0.456331	0	-0.0384875	0	-0.34819	0	-0.134004	0	-0.235293	0
-19.4	-0.403417	0	-0.345508	0	-0.0353513	0	-0.293432	0	0.0557622	0		-19.7	-0.0251141	0	0.0037	0	0.127981	0	-0.411152	0	-0.0700576	0
-18.4	0.209642	0	0.188501	0	-0.225977	0	-0.305861	0	-0.211964	0		-18.7	0.102426	0	-0.303331	0	-0.527485	0	-0.253533	0	-0.391933	0
-17.4	0.202416	0	0.0357181	0	0.164233	0	0.305688	0	0.187475	0		-17.7	0.235826	0	-0.299815	0	-0.421236	0	-0.512322	0	0.373693	0
-16.4	-0.078319	0	0.180688	0	0.0385502	0	-0.0117907	0	0.404615	0		-16.7	-0.0656598	0	-0.0912999	0	-0.132174	0	-0.33576	0	-0.0490426	0
-15.4	0.0784919	0	-0.241455	0	0.150635	0	-0.405761	0	-0.124023	0		-15.7	0.389222	0	-0.147549	0	-0.34819	0	-0.110174	0	-0.0228696	0
-14.4	0.106616	0	0.0692383	0	-0.128564	0	0.123462	0	-0.234302	0		-14.7	-0.166285	0	-0.232861	0	-0.18569	0	-0.299042	0	-0.0695103	0
-13.4	-0.283106	0	-0.208081	0	0.0728271	0	-0.0188234	0	0.308496	0		-13.7	-0.0402704	0	-0.335049	0	0.339703	0	-0.021698	0	0.333379	0
-12.4	-0.103955	0	-0.274756	0	-0.157251	0	0.119189	0	-0.163135	0		-12.7	0.0648867	0	-0.0292673	0	-0.371626	0	0.0224419	0	-0.565917	0
-11.4	-0.343774	0	0.205737	0	0.0320559	0	-0.0674065	0	0.0129643	0		-11.7	-0.0775772	0	-0.0557548	0	-0.148581	0	-0.216816	0	0.0103311	0
-10.4	0.0598872	0	0.0329347	0	0.0970701	0	-0.283375	0	-0.218091	0		-10.7	0.132467	0	0.151202	0	-0.284908	0	-0.253339	0	0.0668955	0
-9.4	0.213622	0	0.0670168	0	-0.0494387	0	0.0301508	0	0.0466305	0		-9.7	-0.0307015	0	0.0665119	0	0.171732	0	0.150372	0	-0.154121	0
-8.4	0.173901	0	0.302954	0	0.120508	0	0.585034	0	-0.0231445	0		-8.7	0.0713716	0	0.117372	0	-0.283346	0	0.209552	0	0.21627	0
-7.4	0.0606942	0	-0.0856204	0	-0.0586667	0	-0.260229	0	0.197852	0		-7.7	-0.0332768	0	-0.0563	0	0.193607	0	0.0230274	0	0.0683796	0
-6.4	-0.0234133	0	0.125684	0	0.120776	0	0.152124	0	0.187475	0		-6.7	0.0238705	0	0.0945612	0	0.218607	0	0.279082	0	0.0555674	0
-5.4	0.110987	0	-0.102832	0	-0.215527	0	0.0755865	0	0.00938	0		-5.7	-0.0332765	0	0.16206	0	0.13306	0	0.0734186	0	0.0383021	0
-4.4	0.306444	0	-0.0499019	0	0.289038	0	0.0695054	0	-0.0829355	0		-4.7	-0.0378082	0	-0.0271586	0	0.217434	0	-0.0574398	0	-0.144276	0
-3.4	0.286499	0	0.0878907	0	0.160156	0	0.113281	0	0.315918	0		-3.7	0.0700818	0	0.115343	0	-0.0423298	0	0.0890446	0	-0.0849787	0
-2.4	0.0525435	0	0.110497	0	0.0894546	0	0.0792769	0	0.34053	0		-2.7	-0.207924	0	0.0146401	0	-0.307173	0	-0.0873232	0	0.0311158	0
-1.4	-0.0243133	0	0.0319082	0	0.186109	0	-0.0316375	0	-0.0392802	0		-1.7	-0.934026	0	-0.878281	0	-0.0872517	0	-1.47189	0	-1.22704	0
-0.400002	48.004	0	7.68263	0	7.46117	0	5.28818	0	1.65574	0		-0.699997	15.5996	0	11.3535	0	-0.54311	0	4.06678	0	3.92231	0
0.599998	47.884	8.4853	28.2026	4.4787	11.2114	5.0534	4.84437	4.86152	4.18641	0		0.300003	92.5237	14.3279	42.0994	2.74676	9.63931	0	8.73475	10.7	7.88732	10.9399
1.6	31.2357	14.3244	18.9855	7.47819	7.42688	6.55799	3.42372	5.61531	3.01307	3.87232		1.3	78.0719	40.6977	34.569	16.4425	24.4639	8.19649	10.6629	14.2768	6.31907	12.7277
2.6	23.0842	19.9441	12.5336	10.4138	5.7301	8.04294	2.98401	6.36238	1.6565	4.24905		2.3	67.5471	64.2498	34.6302	29.3692	17.4354	15.1737	9.56658	17.7956	5.05454	14.4987
3.6	25.2523	25.3527	13.3611	13.2869	6.87063	9.5085	3.30317	7.10279	1.15789	4.6232		3.3	82.3974	85.2851	46.1953	41.5702	19.2737	21.9436	12.0951	21.2573	6.73869	16.253
4.6	30.3356	30.558	16.2439	16.0988	8.49514	10.9549	4.19795	7.8366	1.49285	4.9948		4.3	101.058	104.073	59.2362	53.0862	26.9831	28.5123	16.3877	24.6628	8.71049	17.9908
5.6	35.5497	35.5678	19.4634	18.8508	10.3385	12.3824	5.62529	8.56387	2.34443	5.36386		5.3	118.03	120.853	71.5929	63.9556	34.8897	34.8857	21.1281	28.0131	11.1512	19.7122
6.6	40.6618	40.3894	22.7687	21.5442	12.2696	13.7913	6.55254	9.28466	2.77192	5.73039		6.3	132.488	135.84	82.981	74.2148	43.1663	41.0698	25.898	31.3089	13.6771	21.4174
7.6	45.3551	45.0298	25.7427	24.1802	13.9761	15.1818	7.8689	9.99902	3.33679	6.09442		7.3	144.843	149.225	93.196	83.898	50.5268	47.07	30.2068	34.5513	16.2535	23.1066
8.6	49.6963	49.4958	28.6641	26.7601	15.7688	16.5541	8.52415	10.707	3.83975	6.45597		8.3	155.964	161.181	102.689	93.0375	57.5678	52.892	34.3447	37.741	18.626	24.7799
9.6	53.8047	53.7941	31.449	29.285	17.5178	17.9086	9.71978	11.4087	4.55195	6.81504		9.3	165.189	171.859	110.699	101.664	64.2635	58.5409	38.5205	40.879	20.7731	26.4374
10.6	58.1875	57.9308	33.996	31.7562	19.2822	19.2453	10.5377	12.1041	5.06174	7.17166		10.3	173.748	181.395	118.513	109.806	70.4127	64.0219	42.3351	43.966	23.0054	28.0793
11.6	61.6394	61.9122	36.3845	34.1747	20.3655	20.5645	11.4599	12.7934	5.4282	7.52584		11.3	181.159	189.913	125.855	117.491	76.4135	69.3401	46.1193	47.003	25.3466	29.7057
12.6	65.2534	65.7439	38.7004	36.5417	22.1511	21.8666	12.1567	13.4765	5.71655	7.8776		12.3	187.924	197.521	132.241	124.744	82.0878	74.5002	50.0058	49.9906	27.5802	31.3168
13.6	69.1211	69.4317	41.0677	38.8583	23.644	23.1516	13.4353	14.1535	6.23049	8.22696		13.3	193.934	204.315	138.473	131.591	87.5264	79.5069	53.5762	52.9298	29.708	32.9128
14.6	72.5493	72.9809	43.2595	41.1256	25.1909	24.4199	14.1733	14.8244	6.96204	8.57393		14.3	199.137	210.384	143.885	138.052	92.5667	84.3649	56.9168	55.8212	31.5634	34.4937
15.6	75.6623	76.3968	45.7057	43.3445	26.5396	25.6716	15.0417	15.4894	7.82502	8.91853		15.3	204.34	215.804	149.39	144.152	96.592	89.0785	60.0482	58.6658	33.8784	36.0598
16.6	78.5924	79.6843	47.492	45.5162	27.9986	26.9069	15.6668	16.1485	8.31113	9.26078		16.3	208.975	220.645	154.004	149.908	101.706	93.652	63.6273	61.4641	35.7439	37.6111
17.6	81.7425	82.8483	49.5263	47.6417	29.5296	28.1261	16.8259	16.8017	8.91921	9.60068		17.3	212.749	224.969	158.353	155.342	105.943	98.0896	66.4338	64.2171	37.3902	39.1477
18.6	84.5693	85.8935	51.4971	49.7219	30.6025	29.3294	17.3436	17.449	9.19063	9.93827		18.3	216.638	228.83	162.831	160.47	109.337	102.395	69.4564	66.9253	39.4356	40.67
19.6	87.161	88.8242	53.3494	51.7578	31.603	30.517	18.1304	18.0906	9.89292	10.2735		19.3	220.195	232.279	166.696	165.31	113.876	106.573	72.6695	69.5896	41.482	42.1779
20.6	89.8634	91.6448	54.9826	53.7503	33.087	31.6891	19.0292	18.7265	10.4414	10.6065		20.3	223.629	235.36	170.568	169.879	117.444	110.627	75.4758	72.2107	43.2593	43.6716
21.6	92.3866	94.3594	57.0882	55.7004	34.1517	32.8458	19.698	19.3567	10.8876	10.9372		21.3	226.758	238.111	174.267	174.191	120.963	114.56	78.3584	74.7892	45.0608	45.1512
22.6	94.7536	96.9721	58.7623	57.6089	35.2205	33.9875	20.4334	19.9813	11.2988	11.2657		22.3	229.489	240.568	177.875	178.261	124.36	118.376	80.9172	77.3259	46.8546	46.6169
23.6	97.1334	99.4865	60.3947	59.4768	36.4759	35.1143	21.2168	20.6003	11.5548	11.5919		23.3	232.53	242.763	180.776	182.103	127.892	122.079	83.7746	79.8214	48.4323	48.0688
24.6	99.5459	101.907	62.2554	61.305	37.6254	36.2263	21.8809	21.2138	11.912	11.9159		24.3	234.549	244.723	183.858	185.729	130.672	125.671	85.9283	82.2764	50.3221	49.507
25.6	102.045	104.236	63.8184	63.0941	38.5182	37.3238	22.6728	21.8219	12.7052	12.2376		25.3	237.075	246.474	186.766	189.151	133.6	129.157	88.541	84.6915	52.0089	50.9317
26.6	104.103	106.477	65.5958	64.8452	39.5321	38.407	23.3481	22.4245	13.1774	12.5572		26.3	239.318	248.038	189.33	192.381	136.71	132.54	90.8724	87.0675	53.7873	52.343
27.6	106.313	108.635	67.0466	66.559	40.7517	39.476	23.9291	23.0218	13.3659	12.8746		27.3	241.437	249.435	191.986	195.43	139.308	135.822	93.0723	89.4049	55.5528	53.741
28.6	108.178	110.711	68.4942	68.2363	41.3714	40.5311	24.4169	23.6137	13.8946	13.1898		28.3	243.558	250.682	194.611	198.308	142.527	139.006	95.2752	91.7044	57.2334	55.1258
29.6	110.563	112.709	70.0395	69.8778	42.7343	41.5724	25.1864	24.2003	14.1829	13.5028		29.3	245.131	251.796	196.753	201.024	144.785	142.096	97.5683	93.9665	58.4481	56.4976
30.6	112.466	114.632	71.7553	71.4844	43.7287	42.6001	25.7592	24.7818	14.7979	13.8138		30.3	246.869	252.791	198.834	203.587	147.066	145.094	99.5055	96.1919	60.0016	57.8564
31.6	114.367	116.483	72.8717	73.0568	44.3166	43.6144	26.2375	25.358	15.017	14.1226		31.3	248.463	253.68	201.018	206.007	149.421	148.002	101.577	98.3812	61.5636	59.2025
32.6	115.561	118.265	74.3091	74.5957	45.3707	44.6154	26.8162	25.9291	15.3419	14.4292		32.3	250.194	254.473	203.326	208.291	151.754	150.825	103.944	100.535	63.2092	60.5359
33.6	117.466	119.979	75.4192	76.1018	46.3069	45.6034	27.5997	26.4951	15.5857	14.7338		33.3	251.689	255.182	204.96	210.446	154.155	153.563	105.877	102.654	64.3046	61.8567
34.6	119.315	121.629	76.7141	77.5758	47.157	46.5785	27.9617	27.0561	15.8275	15.0363		34.3	253.02	255.816	206.76	212.481	156.122	156.22	107.368	104.738	65.8765	63.1652
35.6	121.128	123.217	77.9571	79.0185	48.0827	47.5408	28.6204	27.612	16.0735	15.3368		35.3	254.47	256.381	208.95	214.401	158.352	158.798	109.449	106.789	67.3671	64.4612
36.6	123.156	124.746	79.5791	80.4304	49.0475	48.4905	29.2659	28.1631	16.6823	15.6352		36.3	255.667	256.886	210.9	216.214	160.471	161.3	111.247	108.806	68.7949	65.7451
37.6	124.409	126.217	80.5696	81.8122	49.8757	49.4279	29.8896	28.7092	16.9907	15.9315		37.3	256.85	257.337	212.118	217.924	162.357	163.727	112.92	110.791	69.8918	67.0169
38.6	125.92	127.632	81.7746	83.1646	50.7365	50.353	30.2317	29.2504	17.0744	16.2258		38.3	258.197	257.74	213.726	219.539	163.998	166.082	115.003	112.743	71.3935	68.2767
39.6	127.607	128.995	82.9899	84.4882	51.6656	51.2661	30.9371	29.7868	17.7218	16.5181		39.3	259.419	258.1	215.436	221.063	165.946	168.367	116.588	114.664	73.0695	69.5247
40.6	129.198	130.306	84.2432	85.7837	52.2865	52.1672	31.4471	30.3184	18.0098	16.8085		40.3	260.165	258.421	216.626	222.502	167.68	170.584	118.088	116.553	74.1247	70.7609
41.6	130.339	131.568	85.1961	87.0515	53.2032	53.0565	31.6177	30.8453	18.0933	17.0968		41.3	261.192	258.708	218.127	223.859	169.23	172.735	119.723	118.412	75.4467	71.9855
42.6	131.876	132.783	86.1713	88.2923	53.6737	53.9343	32.3701	31.3675	18.0726	17.3831		42.3	262.436	258.965	219.564	225.141	170.852	174.823	121.516	120.241	76.7178	73.1985
43.6	133.872	133.952	87.2273	89.5067	54.9181	54.8005	33.2045	31.8851	18.8887	17.6675		43.3	263.188	259.194	220.803	226.35	172.695	176.848	122.935	122.04	77.6634	74.4001
44.6	135.019	135.077	88.069	90.6952	55.5951	55.6555	33.4466	32.398	19.1439	17.95		44.3	264.014	259.398	221.92	227.492	174.078	178.813	124.422	123.81	79.0935	75.5904
45.6	136.131	136.16	89.2498	91.8585	56.2807	56.4993	33.9434	32.9064	19.2884	18.2305		45.3	264.848	259.581	223.519	228.57	175.479	180.72	125.791	125.551	79.9332	76.7695
46.6	137.382	137.202	90.1315	92.9969	57.2334	57.3321	34.3752	33.4102	19.8867	18.5091		46.3	265.807	259.744	224.587	229.587	177.047	182.57	127.395	127.263	81.4632	77.9375
47.6	138.902	138.205	91.2932	94.1111	57.8075	58.154	34.65	33.9095	20.0942	18.7859		47.3	266.907	259.89	226.006	230.547	178.546	184.365	128.763	128.948	82.9404	79.0945
48.6	139.981	139.17	92.1433	95.2016	58.6983	58.9651	35.3401	34.4044	20.1518	19.0607		48.3	267.624	260.02	227.44	231.453	180.29	186.107	130.583	130.606	84.2179	80.2406
49.6	141.445	140.099	93.2358	96.2688	59.0755	59.7657	35.8408	34.8949	20.7641	19.3336		49.3	268.681	260.136	228.243	232.308	181.544	187.796	132.03	132.237	85.041	81.376
50.6	142.296	140.993	94.0501	97.3133	59.7195	60.5558	36.2728	35.381	20.7861	19.6047		50.3	269.211	260.24	229.016	233.115	183.081	189.436	133.155	133.841	86.0646	82.5006
51.6	143.633	141.854	94.7872	98.3356	60.4878	61.3356	36.6435	35.8627	21.147	19.8739		51.3	269.868	260.333	229.954	233.877	184.026	191.027	134.34	135.419	87.2364	83.6146
52.6	144.808	142.682	95.7103	99.3361	61.1505	62.1053	37.3558	36.3402	21.4221	20.1413		52.3	270.795	260.416	231.052	234.596	185.315	192.571	135.508	136.972	88.2145	84.7182
53.6	146.221	143.479	96.8305	100.315	61.9781	62.8648	37.525	36.8134	21.762	20.4068		53.3	271.327	260.49	231.942	235.275	186.636	194.069	136.694	138.5	89.1408	85.8113
54.6	147.048	144.246	97.8714	101.274	62.3932	63.6145	38.0887	37.2824	22.2083	20.6706		54.3	271.94	260.556	233.024	235.915	187.517	195.522	137.979	140.002	90.3642	86.8942
55.6	148.473	144.984	98.6924	102.211	63.2663	64.3543	38.7866	37.7473	22.53	20.9325		55.3	272.567	260.615	233.947	236.52	188.828	196.932	139.036	141.48	91.1139	87.9669
56.6	149.302	145.695	99.6789	103.129	63.7171	65.0845	38.7407	38.2079	22.7824	21.1927		56.3	273.224	260.667	234.942	237.09	189.648	198.3	140.169	142.935	92.4728	89.0294
57.6	150.306	146.379	100.514	104.028	64.1716	65.8052	39.383	38.6645	22.9258	21.451		57.3	273.563	260.714	235.6	237.629	190.819	199.628	141.203	144.365	92.9664	90.082
58.6	151.484	147.037	101.373	104.907	65.2981	66.5165	39.854	39.117	23.477	21.7076		58.3	274.092	260.756	236.374	238.137	191.892	200.916	142.255	145.773	93.9706	91.1246
59.6	110.885	147.67	95.578	105.768	59.229	67.2184	36.5272	39.5655	23.0383	21.9625		59.3	243.508	260.794	218.999	238.617	192.919	202.166	140.43	147.157	90.3209	92.1575
60.6	144.106	142.636	92.8873	102.474	63.906	63.069	39.3373	35.237	21.7553	22.2156		60.3	258.179	254.804	232.616	241.602	180.835	203.378	141.587	137.684	95.1812	82.4681
61.6	135.055	141.959	93.5854	101.987	62.4887	62.7694	39.1229	35.0696	23.4406	18.6337		61.3	253.721	254.154	228.87	240.985	194.398	199.47	143.349	137.333	94.5695	82.2575
62.6	145.471	141.284	97.8242	101.503	63.9218	62.4713	39.6926	34.903	23.2053	18.5452		62.3	264.857	253.505	232.657	240.37	190.071	198.96	142.977	136.982	94.8014	82.0474
63.6	147.785	140.613	99.3134	101.021	64.5776	62.1746	39.6995	34.7372	23.1655	18.4571		63.3	267.087	252.857	233.38	239.756	191.846	198.452	143.407	136.632	94.9353	81.8379
64.6	147.808	139.945	99.103	100.541	64.2545	61.8792	39.5634	34.5723	23.5627	18.3694		64.3	267.16	252.212	232.901	239.143	191.807	197.945	143.046	136.283	94.6273	81.6289
65.6	146.669	139.281	98.5566	100.064	63.6356	61.5853	39.1252	34.408	23.4599	18.2822		65.3	266.585	251.567	232.385	238.533	191.173	197.44	142.635	135.935	94.439	81.4205
66.6	146.079	138.619	97.8739	99.5883	63.2703	61.2928	38.7935	34.2446	22.9606	18.1953		66.3	265.763	250.925	231.815	237.924	191.074	196.936	142.32	135.588	94.1952	81.2125
67.6	144.811	137.961	97.2641	99.1153	62.8156	61.0017	38.5554	34.082	22.9244	18.1089		67.3	264.928	250.284	231.072	237.316	190.193	196.433	141.909	135.242	93.9065	81.0051
68.6	144.002	137.305	96.5823	98.6445	62.2045	60.712	38.1355	33.9201	22.5717	18.0229		68.3	263.892	249.645	230.198	236.71	189.336	195.931	141.58	134.896	93.6539	80.7983
69.6	142.951	136.653	95.8396	98.176	61.8234	60.4236	37.6794	33.759	22.5286	17.9373		69.3	262.999	249.008	229.606	236.105	188.973	195.431	141	134.552	93.3377	80.5919
70.6	142.43	136.004	95.5007	97.7097	61.8462	60.1366	38.0014	33.5986	22.5759	17.8521		70.3	262.404	248.372	228.907	235.502	188.467	194.932	140.442	134.208	93.0446	80.3861
71.6	141.601	135.358	95.1534	97.2456	61.7475	59.851	38.0284	33.439	22.6988	17.7673		71.3	261.517	247.737	228.222	234.901	187.642	194.434	140.023	133.866	92.7135	80.1808
72.6	140.57	134.715	94.6334	96.7837	61.0365	59.5667	37.5655	33.2802	22.5288	17.6829		72.3	260.745	247.105	227.769	234.301	187.358	193.937	139.67	133.524	92.6214	79.9761
73.6	139.579	134.075	93.8088	96.324	60.6656	59.2838	37.347	33.1222	22.2117	17.5989		73.3	259.582	246.474	226.915	233.703	186.687	193.442	139.132	133.183	92.049	79.7718
74.6	138.625	133.439	93.1698	95.8665	60.4817	59.0022	37.1282	32.9648	21.9173	17.5153		74.3	259.082	245.844	226.042	233.106	185.807	192.948	138.545	132.843	91.5624	79.5681
75.6	137.881	132.805	92.7783	95.4112	59.8128	58.722	36.9505	32.8083	21.6375	17.4322		75.3	258.494	245.216	225.673	232.511	185.787	192.455	138.341	132.503	91.6195	79.3649
76.6	136.869	132.174	91.9924	94.958	59.5174	58.4431	36.5459	32.6524	21.6761	17.3494		76.3	257.462	244.59	224.644	231.917	185.104	191.964	137.958	132.165	91.0873	79.1623
77.6	136.386	131.546	91.5145	94.507	59.4225	58.1655	36.4672	32.4973	21.1879	17.267		77.3	256.713	243.966	224.094	231.325	184.198	191.474	137.839	131.828	91.0161	78.9601
78.6	135.813	130.922	91.0786	94.0581	59.0851	57.8892	36.4497	32.343	21.2462	17.1849		78.3	256.15	243.343	223.818	230.734	184.276	190.985	136.955	131.491	90.5231	78.7585
79.6	134.727	130.3	90.7629	93.6114	58.6266	57.6142	36.0918	32.1894	21.132	17.1033		79.3	255.109	242.721	223.001	230.145	183.467	190.497	136.757	131.155	90.4434	78.5573
80.6	133.763	129.681	89.8845	93.1667	58.4275	57.3406	35.7167	32.0365	21.0643	17.0221		80.3	254.256	242.101	222.091	229.557	182.973	190.011	136.286	130.82	90.0178	78.3567
81.6	133.14	129.065	89.2422	92.7242	57.9754	57.0682	35.53	31.8843	21.0315	16.9412		81.3	253.673	241.483	221.616	228.971	182.44	189.525	135.869	130.486	89.964	78.1566
82.6	132.224	128.452	88.9516	92.2838	57.7571	56.7972	35.4736	31.7329	20.7696	16.8608		82.3	253.145	240.866	221.062	228.386	181.928	189.041	135.889	130.153	89.4776	77.957
83.6	131.5	127.842	88.3709	91.8455	57.4408	56.5274	35.266	31.5822	20.6881	16.7807		83.3	252.17	240.251	220.226	227.803	181.313	188.559	135.474	129.82	89.0709	77.7579
84.6	130.697	127.235	87.8662	91.4092	56.7654	56.2589	35.0182	31.4322	20.7944	16.701		84.3	251.433	239.638	219.855	227.221	181.034	188.077	134.923	129.489	89.2215	77.5594
85.6	129.705	126.63	87.3655	90.9751	56.4179	55.9917	34.6245	31.2829	20.3613	16.6217		85.3	250.813	239.026	219.159	226.641	180.447	187.597	134.601	129.158	88.5913	77.3613
86.6	129.226	126.029	86.6833	90.543	56.3905	55.7258	34.6041	31.1343	20.2415	16.5427		86.3	249.907	238.415	218.296	226.062	179.63	187.118	133.782	128.828	88.1726	77.1637
87.6	128.922	125.43	86.5335	90.1129	56.1121	55.4611	34.3134	30.9864	20.3847	16.4641		87.3	249.43	237.806	217.931	225.485	179.314	186.64	133.328	128.499	88.3689	76.9667
88.6	127.901	124.834	85.7622	89.6849	55.7147	55.1977	34.371	30.8392	20.3894	16.3859		88.3	249.012	237.199	217.146	224.909	179.215	186.163	133.456	128.171	87.7544	76.7701
89.6	127.049	124.241	85.542	89.2589	55.5077	54.9355	34.2198	30.6927	20.1472	16.3081		89.3	247.954	236.593	216.278	224.335	178.026	185.688	132.961	127.844	87.802	76.5741
90.6	126.444	123.651	85.1477	88.835	55.2441	54.6746	33.7526	30.547	20.1838	16.2306		90.3	247.704	235.989	216.338	223.762	177.972	185.214	132.732	127.518	88.121	76.3785
91.6	125.649	123.064	84.2847	88.4131	54.5887	54.4149	33.4728	30.4019	20.0813	16.1536		91.3	246.597	235.387	215.009	223.19	177.48	184.741	132.339	127.192	87.2382	76.1835
92.6	125	122.48	84.0242	87.9931	54.434	54.1564	33.6155	30.2575	19.7408	16.0768		92.3	245.955	234.785	214.615	222.62	176.631	184.269	131.82	126.867	86.8068	75.9889
93.6	124.595	121.898	83.5977	87.5752	53.9746	53.8992	33.2016	30.1138	20.1294	16.0005		93.3	245.193	234.186	214.215	222.052	176.502	183.798	131.416	126.543	86.9469	75.7949
94.6	123.691	121.319	83.1141	87.1592	53.9122	53.6432	33.331	29.9707	19.5052	15.9245		94.3	244.567	233.588	213.385	221.485	175.986	183.329	131.287	126.22	86.4182	75.6013
95.6	123.224	120.743	82.8627	86.7452	53.8096	53.3884	33.0691	29.8284	19.6167	15.8488		95.3	243.86	232.991	212.9	220.919	174.872	182.861	130.592	125.898	86.4979	75.4082
96.6	122.595	120.169	82.7128	86.3332	53.49	53.1348	32.9637	29.6867	19.6138	15.7736		96.3	243.274	232.396	212.335	220.355	174.941	182.394	129.993	125.576	86.0831	75.2157
97.6	121.513	119.598	82.1191	85.9232	53.288	52.8825	32.7874	29.5457	19.3071	15.6986		97.3	242.348	231.803	211.378	219.792	173.994	181.928	129.859	125.255	85.5776	75.0236
98.6	121.128	119.03	81.6306	85.5151	53.086	52.6313	32.5011	29.4054	19.226	15.6241		98.3	241.807	231.211	211.117	219.231	173.644	181.463	129.649	124.936	85.4581	74.832
99.6	120.618	118.465	81.3779	85.1089	52.8783	52.3813	32.4475	29.2657	19.2844	15.5499		99.3	241.027	230.62	210.284	218.671	173.649	181	129.083	124.616	84.9733	74.6409
100.6	119.993	117.902	81.0157	84.7047	52.4011	52.1325	32.0477	29.1267	19.2626	15.476		100.3	240.346	230.031	209.754	218.113	172.678	180.538	128.655	124.298	84.7333	74.4503
101.6	119.438	117.342	80.5781	84.3023	52.1466	51.8849	32.0839	28.9884	19.207	15.4025		101.3	239.798	229.444	209.429	217.556	172.52	180.077	128.657	123.981	84.9103	74.2602
102.6	119.078	116.785	80.3258	83.9019	52.1293	51.6385	32.1414	28.8507	19.139	15.3293		102.3	238.723	228.858	208.711	217	172.101	179.617	128.014	123.664	84.4592	74.0705
103.6	118.321	116.23	79.8384	83.5034	51.6859	51.3932	31.8611	28.7136	19.1415	15.2565		103.3	238.377	228.274	208.206	216.446	171.091	179.158	127.756	123.348	84.1353	73.8814
104.6	117.487	115.678	79.4263	83.1068	51.4659	51.1491	31.5883	28.5773	18.9322	15.1841		104.3	237.647	227.691	207.388	215.893	170.867	178.701	127.521	123.033	83.8106	73.6927
105.6	117.107	115.129	79.0909	82.7121	51.0653	50.9062	31.5677	28.4415	18.7554	15.112		105.3	237.155	227.109	207.232	215.342	170.328	178.244	126.674	122.719	83.5438	73.5045
106.6	116.3	114.582	78.8791	82.3192	51.0471	50.6644	31.2998	28.3064	18.8758	15.0402		106.3	236.478	226.529	206.526	214.792	169.707	177.789	126.466	122.406	83.1399	73.3168
107.6	115.519	114.038	78.102	81.9282	50.4844	50.4237	31.143	28.172	18.908	14.9687		107.3	235.792	225.951	206.003	214.243	169.329	177.335	126.241	122.093	83.2015	73.1296
108.6	115.098	113.496	77.7526	81.5391	50.169	50.1842	31.0151	28.0382	18.5507	14.8976		108.3	235.061	225.374	205.491	213.696	168.863	176.882	125.764	121.781	82.9788	72.9428
109.6	114.682	112.957	77.3811	81.1518	49.8038	49.9459	30.9678	27.905	18.6085	14.8269		109.3	234.193	224.798	204.79	213.151	168.152	176.43	125.754	121.47	82.5211	72.7565
110.6	113.635	112.42	76.9237	80.7664	49.636	49.7086	30.3778	27.7725	18.3755	14.7565		110.3	233.492	224.224	204.44	212.606	167.95	175.98	125.183	121.16	82.3721	72.5707
111.6	113.132	111.887	76.3146	80.3828	49.2127	49.4725	30.5221	27.6406	18.0804	14.6864		111.3	233.065	223.651	203.7	212.063	167.637	175.53	124.53	120.851	81.6427	72.3854
112.6	112.378	111.355	76.0154	80.001	49.0209	49.2376	30.2736	27.5093	18.1073	14.6166		112.3	232.387	223.08	203.003	211.522	166.826	175.082	124.512	120.542	81.618	72.2005
113.6	111.997	110.826	75.6746	79.621	48.7745	49.0037	30.0667	27.3786	18.0623	14.5472		113.3	231.799	222.511	202.721	210.982	167.005	174.635	124.19	120.234	81.4741	72.0162
114.6	111.21	110.3	75.3825	79.2428	48.6674	48.7709	30.0966	27.2486	18.0665	14.4781		114.3	230.863	221.942	202.157	210.443	166.333	174.189	123.869	119.927	81.3225	71.8323
115.6	110.619	109.776	74.8352	78.8664	48.5324	48.5393	30.0768	27.1192	18.0038	14.4093		115.3	230.224	221.376	201.122	209.905	165.629	173.744	123.43	119.621	81.0702	71.6488
116.6	110.256	109.255	74.6532	78.4918	48.1725	48.3088	29.7709	26.9903	17.9854	14.3409		116.3	229.407	220.81	200.785	209.369	165.235	173.301	122.933	119.316	80.8131	71.4658
117.6	109.556	108.736	74.2375	78.119	48.0824	48.0793	29.7202	26.8622	18.0725	14.2728		117.3	229.135	220.246	200.567	208.835	164.823	172.858	122.716	119.011	80.6654	71.2833
118.6	109.245	108.219	73.8777	77.748	47.9426	47.8509	29.762	26.7346	17.8498	14.205		118.3	228.442	219.684	200.114	208.301	164.403	172.417	122.592	118.707	80.4534	71.1013
119.6	108.668	107.705	73.4223	77.3787	47.9729	47.6237	29.4625	26.6076	17.7029	14.1375		119.3	228.022	219.123	199.785	207.769	164.453	171.976	122.181	118.404	80.6334	70.9197
120.6	107.83	107.194	73.4149	77.0112	47.6291	47.3975	29.1198	26.4812	17.421	14.0704		120.3	227.134	218.563	198.89	207.239	163.774	171.537	121.784	118.101	80.1199	70.7386
121.6	107.181	106.684	72.7718	76.6454	47.22	47.1723	29.1236	26.3554	17.0176	14.0035		121.3	226.896	218.005	198.383	206.71	162.917	171.099	121.666	117.8	79.9078	70.558
122.6	106.94	106.178	72.5388	76.2814	47.2382	46.9483	28.7009	26.2303	17.245	13.937		122.3	226.39	217.448	197.948	206.182	162.801	170.662	121.015	117.499	79.7024	70.3778
123.6	106.358	105.673	72.4839	75.9191	46.8673	46.7253	28.8024	26.1057	17.2667	13.8708		123.3	225.338	216.893	196.979	205.655	162.452	170.226	120.336	117.199	79.2903	70.1981
124.6	105.452	105.171	71.6108	75.5585	46.6337	46.5034	28.4841	25.9817	16.725	13.805		124.3	224.785	216.339	196.702	205.13	161.415	169.792	120.348	116.9	79.0668	70.0188
125.6	105.464	104.672	71.385	75.1996	46.2398	46.2825	28.6943	25.8583	16.8105	13.7394		125.3	224.604	215.787	196.608	204.606	161.495	169.358	119.894	116.601	79.0885	69.84
126.6	104.754	104.175	71.1069	74.8424	45.924	46.0627	28.4172	25.7354	16.9998	13.6741		126.3	223.812	215.236	195.85	204.084	161.12	168.925	119.613	116.303	79.0138	69.6616
127.6	104.233	103.68	70.5301	74.4869	46.0841	45.8439	28.4518	25.6132	17.0313	13.6092		127.3	223.652	214.686	195.489	203.562	160.604	168.494	119.25	116.006	78.6446	69.4837
128.6	103.889	103.188	70.5327	74.1331	45.7635	45.6261	28.3978	25.4916	16.885	13.5445		128.3	223.013	214.138	195.086	203.043	160.362	168.064	118.914	115.71	78.5056	69.3063
129.6	103.459	102.697	70.2104	73.781	45.7611	45.4094	28.0216	25.3705	16.9603	13.4802		129.3	222.083	213.591	194.235	202.524	160.018	167.635	118.524	115.415	77.8056	69.1293
130.6	102.7	102.21	69.5696	73.4306	45.332	45.1938	27.8261	25.25	16.6889	13.4162		130.3	221.522	213.046	193.687	202.007	158.865	167.206	118.198	115.12	77.6517	68.9528
131.6	102.454	101.724	69.2397	73.0818	45.2823	44.9791	27.7975	25.13	16.5812	13.3525		131.3	220.896	212.501	193.392	201.491	158.742	166.779	117.686	114.826	77.8361	68.7767
132.6	101.73	101.241	68.9924	72.7347	44.9114	44.7655	27.5825	25.0107	16.679	13.289		132.3	220.378	211.959	192.627	200.976	158.415	166.354	117.79	114.533	77.3306	68.601
133.6	101.212	100.76	68.2959	72.3892	44.845	44.5528	27.354	24.8919	16.4888	13.2259		133.3	219.68	211.418	192.162	200.463	157.992	165.929	117.5	114.24	77.1656	68.4258
134.6	100.867	100.282	68.1122	72.0454	44.38	44.3412	27.3837	24.7737	16.4434	13.1631		134.3	219.416	210.878	192.082	199.951	157.404	165.505	117.279	113.948	77.4353	68.2511
135.6	99.869	99.8053	67.606	71.7032	44.0575	44.1306	26.8477	24.656	16.3901	13.1006		135.3	218.784	210.339	190.932	199.441	157.144	165.082	116.712	113.657	76.8929	68.0768
136.6	99.837	99.3312	67.1658	71.3627	44.0331	43.921	27.0806	24.5389	16.0461	13.0384		136.3	218.111	209.802	190.553	198.931	156.5	164.661	116.499	113.367	76.8438	67.903
137.6	99.0473	98.8594	67.1009	71.0237	43.6004	43.7124	26.7229	24.4223	16.4482	12.9764		137.3	217.639	209.266	190.305	198.423	156.608	164.24	116.098	113.078	76.8257	67.7296
138.6	98.7278	98.3899	66.5234	70.6864	43.5247	43.5048	26.6752	24.3063	15.8622	12.9148		138.3	216.881	208.732	189.367	197.917	155.928	163.821	115.727	112.789	76.4737	67.5566
139.6	98.4478	97.9226	66.1581	70.3506	43.5763	43.2981	26.4147	24.1909	15.9281	12.8535		139.3	216.495	208.199	188.945	197.411	155.476	163.403	115.279	112.501	76.3062	67.3841
140.6	97.6993	97.4575	66.0053	70.0165	43.2166	43.0925	26.4897	24.076	15.5902	12.7924		140.3	215.895	207.667	188.606	196.907	155.179	162.985	115.07	112.214	76.1244	67.212
141.6	97.1698	96.9946	65.7735	69.6839	42.8085	42.8878	26.2821	23.9616	15.5591	12.7316		141.3	215.35	207.137	188.472	196.404	154.409	162.569	114.893	111.927	75.876	67.0403
142.6	97.082	96.5339	65.4645	69.3529	42.7667	42.6841	26.1943	23.8478	15.434	12.6712		142.3	214.815	206.608	187.525	195.903	154.353	162.154	114.713	111.641	75.7235	66.8691
143.6	96.3769	96.0754	65.0607	69.0235	42.3254	42.4814	25.9505	23.7346	15.7896	12.611		143.3	214.263	206.08	187.243	195.402	153.807	161.74	114.318	111.356	75.5018	66.6984
144.6	95.8113	95.619	64.6726	68.6957	42.0981	42.2796	25.7783	23.6218	15.4028	12.5511		144.3	214.049	205.554	186.547	194.903	153.386	161.327	114.205	111.072	75.0346	66.528
145.6	95.1455	95.1649	64.479	68.3694	42.0339	42.0788	25.7729	23.5096	15.2453	12.4915		145.3	213.315	205.029	186.054	194.406	153.231	160.915	114.01	110.788	74.8514	66.3582
146.6	94.8194	94.7129	63.9934	68.0447	41.5625	41.8789	25.8742	23.398	15.4272	12.4321		146.3	212.695	204.505	185.587	193.909	152.728	160.504	113.379	110.505	74.7698	66.1887
147.6	94.6333	94.263	63.9665	67.7215	41.5113	41.68	25.6688	23.2868	15.6264	12.3731		147.3	212.019	203.983	185.198	193.414	152.002	160.094	113.4	110.223	74.2562	66.0197
148.6	94.3552	93.8153	63.8626	67.3998	41.5327	41.4821	25.5416	23.1762	15.2589	12.3143		148.3	211.636	203.462	184.643	192.92	151.689	159.685	112.887	109.941	74.1614	65.8511
149.6	93.497	93.3697	63.3298	67.0797	41.258	41.285	25.4495	23.0662	15.3675	12.2558		149.3	210.682	202.943	184.075	192.427	151.334	159.277	112.509	109.661	73.811	65.6829
150.6	92.9298	92.9262	63.0022	66.7611	41.1741	41.0889	25.1662	22.9566	15.2347	12.1976		150.3	210.428	202.424	183.739	191.936	150.48	158.871	112.456	109.381	73.7853	65.5152
151.6	92.7392	92.4849	62.7814	66.444	40.6733	40.8938	24.8488	22.8476	14.987	12.1397		151.3	209.863	201.907	183.514	191.446	150.513	158.465	111.997	109.101	73.6631	65.3479
152.6	91.9337	92.0456	62.1135	66.1284	40.3295	40.6995	24.8155	22.739	15.0098	12.082		152.3	209.274	201.392	182.65	190.957	150.335	158.06	111.505	108.823	73.3186	65.181
153.6	91.4481	91.6084	61.791	65.8143	40.3942	40.5062	24.5291	22.631	14.7781	12.0246		153.3	208.493	200.877	182.364	190.469	149.178	157.656	111.38	108.545	72.6979	65.0145
154.6	91.3171	91.1733	61.7899	65.5017	40.0364	40.3138	24.7602	22.5235	14.544	11.9675		154.3	208.154	200.364	181.815	189.983	149.173	157.254	110.938	108.268	72.7891	64.8485
155.6	90.567	90.7402	61.5031	65.1906	39.8652	40.1224	24.7718	22.4166	14.7702	11.9107		155.3	207.448	199.853	181.024	189.498	148.789	156.852	110.582	107.991	72.4839	64.6829
156.6	90.1725	90.3093	60.9772	64.881	39.5454	39.9318	24.3027	22.3101	14.4041	11.8541		156.3	206.788	199.342	180.471	189.014	148.109	156.452	110.095	107.715	71.9372	64.5177
157.6	89.8129	89.8803	60.8222	64.5728	39.4845	39.7421	24.4252	22.2041	14.5723	11.7978		157.3	206.434	198.833	180.131	188.531	147.919	156.052	109.786	107.44	72.1399	64.3529
158.6	89.3748	89.4534	60.5145	64.2661	39.3219	39.5534	24.2355	22.0987	14.5679	11.7418		158.3	206.172	198.326	179.892	188.05	147.775	155.654	109.75	107.166	72.1225	64.1886
159.6	89.0717	89.0285	59.8098	63.9609	39.0098	39.3655	24.4469	21.9937	14.2553	11.686		159.3	205.531	197.819	179.273	187.569	147.083	155.256	109.609	106.892	71.5474	64.0247
160.6	88.9432	88.6057	59.8117	63.6571	39.093	39.1785	24.3913	21.8892	14.4659	11.6305		160.3	204.992	197.314	179.075	187.09	147.12	154.86	109.1	106.619	71.5977	63.8612
161.6	88.1107	88.1848	59.6629	63.3547	38.8512	38.9924	24.1229	21.7853	14.3694	11.5753		161.3	204.652	196.81	178.429	186.613	146.583	154.464	108.935	106.347	71.5239	63.6981
162.6	87.6308	87.766	59.0871	63.0538	38.8648	38.8072	23.6892	21.6818	14.3938	11.5203		162.3	204.106	196.307	177.892	186.136	146.229	154.07	108.543	106.075	71.3274	63.5354
163.6	87.3268	87.3491	59.103	62.7543	38.5626	38.6229	23.8207	21.5788	14.3533	11.4656		163.3	203.464	195.806	177.477	185.661	145.989	153.676	108.223	105.804	70.7328	63.3732
164.6	86.7255	86.9342	58.5496	62.4563	37.9821	38.4395	23.322	21.4763	14.2961	11.4111		164.3	203.124	195.306	177.012	185.187	145.199	153.284	108.062	105.534	70.7025	63.2113
165.6	86.3715	86.5213	58.1335	62.1596	37.7426	38.2569	23.3885	21.3743	14.0547	11.3569		165.3	202.484	194.807	176.532	184.714	144.666	152.892	107.575	105.265	70.5763	63.0499
166.6	85.9951	86.1104	57.735	61.8644	37.7542	38.0752	23.4467	21.2728	13.7499	11.303		166.3	202.372	194.31	176.122	184.242	144.585	152.502	107.242	104.996	70.4349	62.8889
167.6	85.4145	85.7014	57.8267	61.5705	37.6726	37.8943	23.5677	21.1718	13.9259	11.2493		167.3	201.53	193.814	175.432	183.771	144.237	152.113	106.974	104.728	70.2164	62.7283
168.6	85.1137	85.2943	57.6546	61.2781	37.5309	37.7144	23.2373	21.0712	13.7961	11.1959		168.3	201.028	193.319	175.083	183.302	143.702	151.724	106.772	104.46	69.8896	62.5681
169.6	85.001	84.8892	57.3566	60.9871	37.4601	37.5352	23.1499	20.9711	14.0526	11.1427		169.3	200.625	192.825	174.979	182.834	143.402	151.337	106.142	104.194	70.0649	62.4083
170.6	84.4952	84.486	57.1356	60.6974	37.0182	37.3569	23.0485	20.8715	13.877	11.0898		170.3	200.123	192.333	174.157	182.367	143.359	150.95	106.297	103.928	69.518	62.2489
171.6	83.9299	84.0847	56.7353	60.4091	37.0214	37.1795	23.169	20.7724	13.5875	11.0371		171.3	199.535	191.841	173.916	181.901	142.595	150.565	106.084	103.662	69.5188	62.09
172.6	83.4518	83.6854	56.3574	60.1222	36.7504	37.0029	22.7094	20.6737	13.6194	10.9847		172.3	199.143	191.351	173.763	181.437	142.906	150.18	105.661	103.397	69.6139	61.9314
173.6	83.0328	83.2879	55.9413	59.8366	36.4532	36.8272	22.7618	20.5755	13.5535	10.9325		173.3	198.438	190.863	173.028	180.973	142.3	149.797	105.42	103.133	69.0884	61.7733
174.6	82.7587	82.8923	55.9291	59.5524	36.51	36.6523	22.6221	20.4778	13.7113	10.8806		174.3	198.182	190.375	172.791	180.511	141.565	149.414	104.958	102.87	69.205	61.6155
175.6	82.5519	82.4986	55.6936	59.2695	36.2977	36.4782	22.347	20.3805	13.5333	10.8289		175.3	197.566	189.889	172.343	180.05	141.518	149.033	104.998	102.607	69.1508	61.4582
176.6	82.1327	82.1067	55.6523	58.988	36.1753	36.3049	22.4731	20.2837	13.5669	10.7774		176.3	197.222	189.404	171.89	179.591	141.195	148.652	104.545	102.345	68.6443	61.3012
177.6	81.7121	81.7167	55.2258	58.7079	35.8724	36.1325	22.5224	20.1874	13.4344	10.7263		177.3	196.44	188.921	171.41	179.132	140.493	148.272	104.182	102.084	68.6527	61.1447
178.6	81.5061	81.3286	55.0586	58.429	35.8301	35.9608	22.3269	20.0915	13.4062	10.6753		178.3	196.09	188.438	171.115	178.674	140.336	147.894	104.198	101.823	68.4681	60.9885
179.6	80.7835	80.9423	54.724	58.1515	35.7835	35.79	21.9763	19.9961	13.4751	10.6246		179.3	195.501	187.957	170.62	178.218	139.982	147.516	103.833	101.563	68.2048	60.8328
180.6	80.612	80.5579	54.3579	57.8753	35.5402	35.6201	21.9914	19.9011	13.1291	10.5741		180.3	195.415	187.477	170.532	177.763	139.844	147.139	103.482	101.304	68.1508	60.6774
181.6	80.3876	80.1753	54.4375	57.6004	35.4763	35.4509	21.9221	19.8066	13.3278	10.5239		181.3	194.645	186.998	169.983	177.309	139.634	146.764	103.243	101.045	68.1448	60.5225
182.6	80.059	79.7945	54.182	57.3268	35.256	35.2825	22.0216	19.7125	13.3762	10.4739		182.3	193.872	186.521	169.244	176.856	139.235	146.389	102.747	100.787	67.2882	60.3679
183.6	79.5944	79.4155	53.7717	57.0545	35.1841	35.1149	21.7567	19.6189	13.1591	10.4242		183.3	193.581	186.044	168.94	176.405	138.433	146.015	102.545	100.53	67.4879	60.2137
184.6	79.0431	79.0383	53.4264	56.7835	34.951	34.9481	21.5175	19.5257	13.1323	10.3747		184.3	193.27	185.569	168.385	175.954	138.506	145.642	102.385	100.273	67.1845	60.06
185.6	78.4457	78.6628	53.0546	56.5138	34.7177	34.7821	21.5229	19.433	12.9016	10.3254		185.3	192.429	185.095	167.874	175.505	138.057	145.27	102.07	100.017	67.0253	59.9066
186.6	78.0524	78.2892	52.9628	56.2454	34.4574	34.6169	21.5377	19.3407	12.832	10.2764		186.3	192.259	184.623	167.727	175.057	137.681	144.899	101.654	99.7614	66.8539	59.7536
187.6	78.0126	77.9174	52.8838	55.9783	34.4295	34.4525	21.3959	19.2488	12.9011	10.2275		187.3	191.638	184.151	166.862	174.61	137.49	144.529	101.268	99.5067	66.6289	59.601
188.6	77.3051	77.5473	52.2237	55.7124	34.2454	34.2889	20.8537	19.1574	12.5777	10.179		188.3	191.313	183.681	166.72	174.164	136.836	144.16	101.109	99.2526	66.4403	59.4488
189.6	77.3253	77.179	52.0171	55.4478	33.9767	34.126	20.9355	19.0664	12.265	10.1306		189.3	190.635	183.212	166.376	173.719	136.717	143.792	101.129	98.9991	66.5751	59.297
190.6	76.734	76.8124	51.9116	55.1844	33.9121	33.9639	20.6439	18.9758	12.7461	10.0825		190.3	190.065	182.744	165.823	173.275	136.49	143.425	100.603	98.7463	66.1871	59.1456
191.6	76.3913	76.4476	51.4674	54.9223	33.7231	33.8026	20.8617	18.8857	12.5622	10.0346		191.3	189.639	182.277	165.376	172.833	135.728	143.058	100.597	98.4941	65.7664	58.9945
192.6	76.0145	76.0845	51.4329	54.6614	33.2745	33.6421	20.7718	18.796	12.4702	9.98695		192.3	189.469	181.812	165.159	172.391	135.464	142.693	100.398	98.2426	65.8712	58.8439
193.6	75.6859	75.7231	50.8974	54.4018	33.1175	33.4823	20.6747	18.7067	12.6638	9.93952		193.3	188.841	181.347	164.82	171.951	135.502	142.329	99.9615	97.9917	65.6596	58.6936
194.6	75.1151	75.3634	50.2661	54.1434	32.9573	33.3232	20.3075	18.6179	12.3712	9.89231		194.3	188.481	180.884	164.256	171.512	134.933	141.965	99.9125	97.7414	65.3574	58.5437
195.6	75.0268	75.0055	50.4898	53.8863	32.7136	33.165	20.4437	18.5294	12.3721	9.84532		195.3	188.138	180.422	163.79	171.074	134.932	141.603	99.7398	97.4918	65.3799	58.3942
196.6	74.8503	74.6492	50.5077	53.6303	32.8889	33.0074	20.6052	18.4414	12.8697	9.79856		196.3	187.29	179.962	163.463	170.637	134.399	141.241	99.2088	97.2429	64.967	58.2451
197.6	74.1397	74.2947	50.159	53.3756	32.6437	32.8507	20.3133	18.3538	12.5581	9.75202		197.3	187.095	179.502	163.181	170.201	133.951	140.88	98.9275	96.9945	64.718	58.0963
198.6	73.7352	73.9418	49.7973	53.1221	32.5937	32.6946	20.1884	18.2667	12.1868	9.7057		198.3	186.415	179.044	162.695	169.767	133.721	140.521	98.7219	96.7468	64.4536	57.948
199.6	73.6021	73.5906	49.6645	52.8698	32.3015	32.5393	20.1429	18.1799	12.262	9.6596		199.3	186.295	178.586	162.242	169.333	133.321	140.162	98.6238	96.4998	64.0944	57.8
200.6	73.0981	73.241	49.4513	52.6187	32.1211	32.3848	20.2264	18.0935	12.4001	9.61372		200.3	185.807	178.13	161.951	168.901	132.868	139.804	98.2564	96.2533	64.0717	57.6524
201.6	73.1831	72.8932	49.2485	52.3687	32.1143	32.231	20.2145	18.0076	11.9997	9.56806		201.3	185.271	177.676	162.048	168.469	132.853	139.447	98.1578	96.0075	64.116	57.5052
202.6	72.5214	72.547	49.0474	52.12	31.9358	32.0779	20.179	17.9221	12.2841	9.52261		202.3	184.888	177.222	161.311	168.039	132.353	139.091	97.9172	95.7624	63.6496	57.3583
203.6	72.4745	72.2024	48.9352	51.8724	32.0053	31.9255	20.1161	17.837	12.0665	9.47738		203.3	184.247	176.769	160.583	167.61	131.673	138.735	97.1611	95.5178	63.2777	57.2118
204.6	72.2492	71.8594	48.6716	51.6261	31.5832	31.7739	19.6803	17.7522	12.2927	9.43237		204.3	183.782	176.318	160.197	167.182	131.26	138.381	97.0545	95.2739	63.6243	57.0657
205.6	71.7671	71.5181	48.2214	51.3809	31.5282	31.623	19.4208	17.6679	12.3896	9.38757		205.3	183.338	175.868	159.63	166.755	131.191	138.028	96.6404	95.0306	62.916	56.92
206.6	71.3842	71.1784	47.7773	51.1368	31.2031	31.4728	19.1488	17.584	11.8491	9.34298		206.3	182.739	175.418	159.621	166.329	130.598	137.675	96.5568	94.7879	62.6849	56.7746
207.6	71.3321	70.8404	47.3935	50.8939	31.147	31.3233	19.4792	17.5005	11.7793	9.2986		207.3	182.456	174.97	159.351	165.905	130.382	137.324	96.2377	94.5458	62.9921	56.6296
208.6	70.653	70.5039	47.1709	50.6522	31.0786	31.1745	19.2843	17.4174	11.588	9.25444		208.3	182.365	174.524	158.989	165.481	130.166	136.973	96.4006	94.3044	62.942	56.485
209.6	70.416	70.169	47.0175	50.4116	30.9333	31.0264	19.0493	17.3346	11.4004	9.21048		209.3	182.287	174.078	158.641	165.058	129.975	136.623	96.0385	94.0636	62.7027	56.3408
210.6	70.0806	69.8357	46.8359	50.1722	30.5914	30.8791	19.3303	17.2523	11.4334	9.16674		210.3	181.287	173.633	158.265	164.637	129.817	136.274	95.5166	93.8233	62.3271	56.1969
211.6	69.7577	69.504	46.6681	49.9339	30.6602	30.7324	19.4117	17.1704	11.522	9.1232		211.3	180.536	173.19	157.517	164.216	129.317	135.926	95.006	93.5837	62.1147	56.0534
212.6	69.3822	69.1739	46.5574	49.6967	30.6812	30.5864	18.8246	17.0888	11.5358	9.07986		212.3	180.096	172.748	157.237	163.797	128.728	135.579	94.9824	93.3448	62.0293	55.9102
213.6	69.5529	68.8454	46.1912	49.4607	30.3846	30.4412	18.9901	17.0076	11.3292	9.03674		213.3	179.761	172.307	156.857	163.379	128.549	135.233	94.7119	93.1064	62.1279	55.7675
214.6	68.7692	68.5184	46.3536	49.2257	30.1953	30.2966	18.7299	16.9269	11.4032	8.99382		214.3	179.475	171.867	156.265	162.961	128.255	134.888	94.8135	92.8686	61.7635	55.625
215.6	68.5598	68.1929	46.089	48.9919	30.1641	30.1527	18.7948	16.8465	11.1172	8.9511		215.3	178.94	171.428	156.152	162.545	127.679	134.543	94.0929	92.6314	61.4767	55.483
216.6	68.7243	67.869	45.7132	48.7592	30.1618	30.0095	18.8748	16.7664	11.0442	8.90858		216.3	178.432	170.99	155.622	162.13	127.626	134.199	93.9539	92.3949	61.4934	55.3413
217.6	68.0934	67.5467	45.5314	48.5276	30.2033	29.8669	18.6409	16.6868	11.4968	8.86627		217.3	178.109	170.553	155.168	161.716	127.118	133.857	93.8152	92.1589	61.3334	55.2
218.6	67.7993	67.2259	45.4155	48.2972	29.897	29.7251	18.6709	16.6075	11.2887	8.82416		218.3	177.66	170.118	154.781	161.303	126.901	133.515	93.4014	91.9236	60.9616	55.059
219.6	67.8318	66.9066	45.0489	48.0678	29.7664	29.5839	18.7937	16.5287	11.2737	8.78225		219.3	177.025	169.683	154.32	160.891	126.561	133.174	93.142	91.6888	60.9458	54.9184
220.6	67.108	66.5888	45.2464	47.8395	29.5308	29.4434	18.5976	16.4502	11.6999	8.74053		220.3	176.779	169.25	153.913	160.48	126.35	132.834	92.8262	91.4547	60.5556	54.7782
221.6	66.731	66.2725	45.114	47.6122	29.6085	29.3035	18.2225	16.372	11.2162	8.69902		221.3	176.343	168.818	153.576	160.071	126.098	132.495	92.5705	91.2211	60.4482	54.6383
222.6	66.6578	65.9577	44.8368	47.3861	29.3022	29.1643	18.4415	16.2943	11.2852	8.6577		222.3	175.921	168.387	153.434	159.662	125.878	132.156	92.2826	90.9882	60.5335	54.4987
223.6	66.2365	65.6444	44.5238	47.161	29.3773	29.0258	18.3535	16.2169	11.3553	8.61658		223.3	175.693	167.957	153.414	159.254	125.805	131.819	92.3017	90.7558	60.5517	54.3596
224.6	65.9388	65.3327	44.4041	46.937	29.3	28.888	18.3156	16.1398	11.0962	8.57565		224.3	175.297	167.528	153.119	158.847	125.614	131.482	92.1693	90.5241	60.5481	54.2207
225.6	66.1676	65.0223	44.2628	46.7141	29.0981	28.7507	18.3416	16.0632	11.302	8.53492		225.3	174.717	167.1	152.309	158.442	125.492	131.146	92.1256	90.2929	60.226	54.0823
226.6	65.6355	64.7135	44.0322	46.4922	28.8366	28.6142	18.2114	15.9869	11.4017	8.49438		226.3	174.559	166.673	152.185	158.037	125.001	130.812	91.892	90.0623	60.2676	53.9442
227.6	65.3335	64.4061	43.7694	46.2714	28.8013	28.4783	18.0828	15.911	10.8748	8.45404		227.3	174.027	166.247	151.641	157.633	124.615	130.477	91.5859	89.8323	59.9488	53.8064
228.6	64.8627	64.1002	43.4169	46.0516	28.7039	28.343	17.821	15.8354	11.1886	8.41388		228.3	173.226	165.823	151.399	157.231	124.499	130.144	91.4137	89.6029	59.6799	53.669
229.6	64.7106	63.7958	43.4404	45.8329	28.6768	28.2084	18.1178	15.7602	10.7905	8.37392		229.3	173.021	165.399	151.196	156.829	124.061	129.812	91.2238	89.3741	59.6129	53.5319
230.6	64.5265	63.4928	43.4262	45.6152	28.6413	28.0744	17.7793	15.6853	10.7512	8.33415		230.3	172.612	164.977	151.096	156.429	123.856	129.48	91.0078	89.1458	59.6078	53.3952
231.6	64.2097	63.1912	43.154	45.3985	28.6627	27.9411	17.7911	15.6108	10.8021	8.29456		231.3	172.271	164.556	150.911	156.029	123.878	129.15	90.9681	88.9182	59.1891	53.2589
232.6	63.7152	62.8911	42.8221	45.1829	28.4286	27.8084	17.7094	15.5367	10.7182	8.25517		232.3	171.926	164.135	150.227	155.631	123.02	128.82	90.4285	88.6911	59.1481	53.1229
233.6	63.4114	62.5923	42.6556	44.9683	28.2588	27.6763	17.6932	15.4629	10.6078	8.21596		233.3	171.246	163.716	149.747	155.234	123.135	128.491	90.3334	88.4646	58.9385	52.9872
234.6	63.4539	62.2951	42.1721	44.7547	27.8153	27.5448	17.2697	15.3894	10.5605	8.17693		234.3	170.641	163.298	149.331	154.837	122.672	128.163	89.8928	88.2387	58.45	52.8519
235.6	62.869	61.9992	41.8418	44.5421	27.8937	27.414	16.9362	15.3163	10.1292	8.1381		235.3	170.534	162.881	149.154	154.442	121.871	127.836	89.79	88.0134	58.3845	52.7169
236.6	62.5942	61.7047	41.9163	44.3306	27.7114	27.2838	16.9603	15.2436	9.90859	8.09944		236.3	170.201	162.465	148.991	154.047	121.978	127.509	89.6344	87.7886	58.4752	52.5823
237.6	62.3761	61.4116	41.7863	44.12	27.4911	27.1542	17.1404	15.1712	10.2688	8.06097		237.3	169.505	162.05	148.252	153.654	121.755	127.183	89.2562	87.5644	57.999	52.448
238.6	61.8299	61.1199	41.4217	43.9105	27.3411	27.0252	16.9461	15.0991	10.1474	8.02269		238.3	169.18	161.637	147.682	153.261	121.081	126.859	88.8908	87.3408	57.7385	52.3141
239.6	61.3844	60.8296	41.2229	43.7019	27.2024	26.8969	16.7267	15.0274	9.8429	7.98458		239.3	168.608	161.224	147.403	152.87	120.712	126.535	88.625	87.1177	57.8641	52.1805
240.6	61.7759	60.5407	41.1941	43.4943	27.195	26.7691	17.1845	14.956	10.2113	7.94666		240.3	168.312	160.812	146.987	152.48	120.34	126.212	88.4992	86.8953	57.4382	52.0472
241.6	61.2391	60.2532	40.9863	43.2877	27.0973	26.642	16.9881	14.885	10.1023	7.90891		241.3	168.192	160.401	147.056	152.09	119.965	125.889	88.076	86.6734	57.8982	51.9143
242.6	60.7229	59.967	40.7893	43.0821	26.7611	26.5154	16.5355	14.8143	10.0558	7.87135		242.3	167.8	159.992	146.634	151.702	119.907	125.568	87.7908	86.452	57.4524	51.7817
243.6	60.34	59.6822	40.3912	42.8775	26.7452	26.3895	16.5819	14.7439	9.7855	7.83396		243.3	167.625	159.583	146.393	151.315	119.289	125.247	87.7428	86.2312	57.4396	51.6495
244.6	60.2323	59.3987	40.2795	42.6739	26.6122	26.2641	16.6317	14.6739	9.67205	7.79675		244.3	167.324	159.176	145.987	150.928	119.361	124.927	87.448	86.011	57.1166	51.5176
245.6	59.9482	59.1166	40.0958	42.4712	26.7564	26.1394	16.3119	14.6042	9.77998	7.75972		245.3	166.829	158.769	145.918	150.543	118.794	124.608	87.2597	85.7914	57.0968	51.386
246.6	59.9475	58.8358	39.7447	42.2695	26.554	26.0152	16.3769	14.5349	10.0774	7.72286		246.3	166.467	158.364	145.234	150.158	118.744	124.29	87.0154	85.5723	56.8519	51.2548
247.6	59.3009	58.5563	39.6834	42.0687	26.391	25.8917	16.2064	14.4658	9.83587	7.68618		247.3	165.902	157.959	144.958	149.775	118.054	123.973	86.8086	85.3538	56.3972	51.1239
248.6	59.5594	58.2782	39.7534	41.8689	26.0891	25.7687	16.3353	14.3971	9.62341	7.64968		248.3	165.486	157.556	144.589	149.392	117.948	123.656	86.8223	85.1358	56.3916	50.9934
249.6	59.2413	58.0014	39.7741	41.67	26.294	25.6463	16.3074	14.3287	10.3229	7.61334		249.3	165.122	157.154	144.248	149.011	117.875	123.34	86.6426	84.9184	56.1722	50.8631
250.6	58.7187	57.7259	39.4907	41.4721	25.8581	25.5245	16.2528	14.2607	9.88249	7.57718		250.3	164.855	156.752	143.802	148.63	117.391	123.025	86.1695	84.7015	56.0354	50.7333
251.6	58.7003	57.4517	39.3021	41.2751	25.8888	25.4033	16.1644	14.1929	9.73882	7.54119		251.3	164.196	156.352	143.571	148.251	117.116	122.711	86.2424	84.4852	55.976	50.6037
252.6	57.886	57.1788	38.9065	41.0791	25.409	25.2826	16.0306	14.1255	9.7156	7.50537		252.3	163.793	155.953	142.866	147.872	116.87	122.398	85.7715	84.2695	55.5251	50.4745
253.6	57.6278	56.9073	38.5929	40.884	25.2669	25.1625	15.4374	14.0584	9.2156	7.46973		253.3	163.46	155.554	142.758	147.494	116.162	122.085	85.6523	84.0543	55.4435	50.3456
254.6	57.645	56.637	38.5936	40.6898	25.4202	25.043	15.6366	13.9917	9.10898	7.43425		254.3	163.035	155.157	142.274	147.118	116.351	121.773	85.2961	83.8396	55.3046	50.217
255.6	57.5232	56.368	38.4824	40.4965	25.5175	24.9241	15.8015	13.9252	9.73032	7.39894		255.3	162.706	154.761	141.905	146.742	115.604	121.462	85.3006	83.6255	55.2636	50.0888
256.6	56.9123	56.1002	38.3389	40.3042	25.2532	24.8057	15.6347	13.8591	9.45522	7.36379		256.3	162.087	154.366	141.417	146.367	115.499	121.152	84.8935	83.412	54.8878	49.9608
257.6	56.804	55.8338	38.0738	40.1127	24.7743	24.6879	15.4186	13.7932	9.0023	7.32882		257.3	161.78	153.971	141.149	145.994	114.944	120.843	84.6765	83.1989	55.1982	49.8333
258.6	56.5645	55.5686	37.8426	39.9222	24.9739	24.5706	15.0939	13.7277	9.30977	7.29401		258.3	161.576	153.578	141.128	145.621	114.79	120.534	84.6361	82.9865	54.9942	49.706
259.6	56.272	55.3047	37.8037	39.7326	24.7803	24.4539	15.2834	13.6625	9.24365	7.25936		259.3	161.065	153.186	141.047	145.249	114.628	120.226	84.3148	82.7745	54.7157	49.5791
260.6	56.2021	55.042	37.9319	39.5439	24.7252	24.3378	15.5538	13.5976	9.09527	7.22488		260.3	160.676	152.795	140.387	144.878	114.542	119.919	84.1896	82.5632	54.6893	49.4524
261.6	56.2164	54.7805	37.9358	39.356	24.6473	24.2222	15.6408	13.533	9.44497	7.19057		261.3	160.717	152.405	140.363	144.508	114.255	119.613	84.5723	82.3523	54.894	49.3262
262.6	55.715	54.5203	37.7333	39.1691	24.7404	24.1071	15.2822	13.4688	9.44956	7.15642		262.3	160.116	152.015	139.867	144.139	114.326	119.308	84.1162	82.142	54.3978	49.2002
263.6	55.5153	54.2614	37.2827	38.9831	24.5927	23.9926	14.9267	13.4048	9.17192	7.12243		263.3	159.343	151.627	139.44	143.771	113.802	119.003	83.6861	81.9322	53.9513	49.0746
264.6	55.442	54.0037	37.0243	38.7979	24.3363	23.8787	14.937	13.3411	9.31824	7.0886		264.3	159.002	151.24	138.985	143.404	113.289	118.699	83.1601	81.723	53.6752	48.9492
265.6	55.1956	53.7472	36.9666	38.6136	24.2404	23.7652	15.0911	13.2778	9.31223	7.05493		265.3	158.542	150.854	138.606	143.037	112.702	118.396	83.0621	81.5143	53.7955	48.8242
266.6	55.1694	53.4919	37.0417	38.4302	24.2126	23.6524	15.1102	13.2147	9.26968	7.02142		266.3	158.567	150.469	138.482	142.672	112.685	118.094	82.8021	81.3061	53.5098	48.6995
267.6	54.825	53.2378	36.6868	38.2477	24.4523	23.54	15.3256	13.1519	9.46924	6.98807		267.3	158.074	150.084	137.771	142.308	112.236	117.792	82.4988	81.0985	53.6124	48.5752
268.6	54.7211	52.985	36.7533	38.066	24.3472	23.4282	15.2107	13.0895	9.43054	6.95488		268.3	157.479	149.701	137.581	141.944	111.744	117.491	82.2832	80.8914	53.3259	48.4511
269.6	54.2986	52.7333	36.4716	37.8852	24.0633	23.3169	14.9097	13.0273	9.35969	6.92184		269.3	157.382	149.319	137.477	141.582	111.808	117.191	82.3851	80.6848	53.21	48.3274
270.6	54.1718	52.4828	36.1014	37.7053	23.9713	23.2062	14.8258	12.9654	9.04236	6.88897		270.3	156.904	148.937	136.701	141.22	111.548	116.892	82.0363	80.4788	52.686	48.204
271.6	53.9404	52.2335	36.1986	37.5262	23.7994	23.096	14.7483	12.9038	9.10579	6.85625		271.3	156.348	148.557	136.534	140.86	110.915	116.593	82.1031	80.2733	52.8485	48.0809
272.6	53.8776	51.9855	36.1498	37.348	23.9165	22.9863	14.5969	12.8425	9.02197	6.82368		272.3	156.013	148.178	136.159	140.5	110.928	116.296	81.5111	80.0683	52.7774	47.9581
273.6	53.7698	51.7385	35.7924	37.1706	23.6228	22.8771	14.5031	12.7815	9.08137	6.79127		273.3	155.676	147.799	135.551	140.141	110.434	115.999	81.5531	79.8638	52.3517	47.8356
274.6	53.3927	51.4928	35.6519	36.994	23.6492	22.7684	14.6046	12.7208	8.86704	6.75902		274.3	155.46	147.422	135.483	139.783	110.271	115.702	81.1322	79.6598	52.4221	47.7135
275.6	53.1291	51.2482	35.5047	36.8183	23.461	22.6603	14.3817	12.6604	8.95024	6.72691		275.3	155.138	147.045	135.133	139.426	110.19	115.407	81.0971	79.4564	52.3558	47.5916
276.6	52.7121	51.0048	35.5312	36.6434	23.5884	22.5527	14.3017	12.6003	9.11177	6.69496		276.3	154.633	146.67	134.793	139.07	109.725	115.112	80.7113	79.2535	51.8845	47.4701
277.6	52.3907	50.7626	35.3467	36.4694	23.3525	22.4455	14.2046	12.5404	9.06677	6.66316		277.3	153.949	146.295	134.38	138.715	109.613	114.818	80.7426	79.0511	51.8858	47.3489
278.6	52.605	50.5214	35.3907	36.2962	23.2311	22.3389	14.1071	12.4809	8.80637	6.63152		278.3	153.583	145.922	134.067	138.361	109.138	114.525	80.5008	78.8492	51.4842	47.2279
279.6	52.3547	50.2815	35.2503	36.1238	23.3251	22.2328	14.0139	12.4216	9.05315	6.60002		279.3	153.316	145.549	133.717	138.008	108.597	114.233	80.259	78.6479	51.4155	47.1073
280.6	51.9712	50.0427	35.0513	35.9522	22.863	22.1272	13.9647	12.3626	8.90308	6.56867		280.3	153.097	145.177	133.529	137.655	108.503	113.941	80.1906	78.447	51.614	46.987
281.6	51.9916	49.805	34.9901	35.7815	22.9173	22.0221	14.1703	12.3039	8.71189	6.53747		281.3	152.582	144.807	133.288	137.304	108.531	113.65	80.0853	78.2467	51.1522	46.867
282.6	51.9231	49.5684	34.7467	35.6115	22.7758	21.9175	13.9392	12.2454	8.5707	6.50642		282.3	152.656	144.437	132.879	136.953	108.031	113.36	79.593	78.0469	51.1499	46.7474
283.6	51.1719	49.333	34.4824	35.4424	22.334	21.8134	13.653	12.1873	8.69724	6.47552		283.3	152.247	144.068	132.718	136.603	107.796	113.07	79.8056	77.8476	51.0926	46.628
284.6	51.1269	49.0987	34.3523	35.274	22.2762	21.7098	13.3861	12.1294	8.43875	6.44476		284.3	151.633	143.7	132.324	136.254	107.781	112.781	79.506	77.6488	50.7667	46.5089
285.6	51.1826	48.8655	34.0278	35.1065	22.3297	21.6067	13.6918	12.0718	8.55923	6.41415		285.3	151.749	143.333	132.147	135.906	107.11	112.493	79.1076	77.4505	50.7967	46.3901
286.6	50.8183	48.6334	34.2977	34.9397	22.378	21.5041	13.77	12.0144	8.69456	6.38368		286.3	151.019	142.967	131.896	135.559	107.582	112.206	79.1303	77.2527	50.8937	46.2717
287.6	50.3119	48.4024	34.0635	34.7738	22.1471	21.4019	13.7714	11.9574	8.9386	6.35336		287.3	150.434	142.602	131.431	135.213	107.225	111.92	78.4357	77.0554	49.9593	46.1535
288.6	50.0186	48.1725	33.6794	34.6086	21.8463	21.3003	13.5157	11.9006	8.14421	6.32319		288.3	150.096	142.238	131.035	134.868	106.541	111.634	78.4103	76.8586	50.0517	46.0356
289.6	49.9209	47.9437	33.3787	34.4442	21.6896	21.1991	13.2658	11.8441	7.90933	6.29315		289.3	150.018	141.875	130.851	134.523	106.344	111.349	78.4045	76.6623	50.2384	45.9181
290.6	49.9718	47.716	33.315	34.2806	21.8769	21.0984	13.8153	11.7878	8.21104	6.26326		290.3	149.521	141.512	130.389	134.18	106.081	111.064	78.2439	76.4666	49.7885	45.8008
291.6	49.4176	47.4893	33.4843	34.1178	21.7822	20.9982	13.378	11.7318	8.6633	6.23351		291.3	149.412	141.151	129.993	133.837	105.888	110.781	78.0228	76.2713	49.8963	45.6838
292.6	49.2007	47.2638	33.3817	33.9558	21.6835	20.8985	13.2212	11.6761	8.12354	6.20391		292.3	149.039	140.79	129.676	133.495	105.708	110.498	77.8228	76.0765	49.6678	45.5672
293.6	49.2588	47.0393	33.1662	33.7945	21.4931	20.7992	13.3601	11.6206	8.27952	6.17444		293.3	148.636	140.431	129.443	133.155	105.29	110.216	77.4056	75.8822	49.443	45.4508
294.6	49.036	46.8159	33.0418	33.634	21.602	20.7004	13.374	11.5654	7.9219	6.14511		294.3	148.037	140.072	129.09	132.815	104.76	109.934	77.5816	75.6885	49.3437	45.3347
295.6	48.6563	46.5935	32.675	33.4742	21.1446	20.6021	13.2853	11.5105	8.02549	6.11593		295.3	147.651	139.715	128.923	132.475	104.795	109.653	77.2213	75.4952	49.3164	45.219
296.6	48.3888	46.3722	32.4788	33.3152	21.2716	20.5043	13.2998	11.4558	7.88321	6.08688		296.3	147.62	139.358	128.484	132.137	104.584	109.373	77.0064	75.3024	49.4575	45.1035
297.6	48.5074	46.1519	32.4889	33.157	21.4024	20.4069	13.2986	11.4014	8.10745	6.05797		297.3	146.85	139.002	127.847	131.8	104.205	109.094	76.4707	75.1101	48.8536	44.9883
298.6	48.5793	45.9327	32.437	32.9995	21.2368	20.3099	13.1307	11.3473	7.91328	6.02919		298.3	146.125	138.647	127.465	131.463	103.89	108.815	76.0617	74.9183	48.8178	44.8734
299.6	48.0905	45.7146	32.3706	32.8428	21.3673	20.2135	13.1723	11.2934	7.84124	6.00056		299.3	146.183	138.293	126.921	131.127	103.474	108.538	76.0828	74.7269	48.7706	44.7588
300.6	47.8456	45.4974	32.0589	32.6868	21.065	20.1175	12.9751	11.2397	7.95254	5.97206		300.3	145.799	137.94	126.997	130.792	103.433	108.26	76.0521	74.5361	48.6219	44.6445
Time (s)	CyRPA:Cy.004 500nM	CyRPA:Cy.004 500nM Fitted	CyRPA:Cy.004 250nM	CyRPA:Cy.004 250nM Fitted	CyRPA:Cy.004 125nM	CyRPA:Cy.004 125nM Fitted	CyRPA:Cy.004 62.5nM	CyRPA:Cy.004 62.5nM Fitted	CyRPA:Cy.004 31.25nM	CyRPA:Cy.004 31.25nM Fitted		Time (s)	CyRPA:Cy.004 500nM	CyRPA:Cy.004 500nM Fitted	CyRPA:Cy.004 250nM	CyRPA:Cy.004 250nM Fitted	CyRPA:Cy.004 125nM	CyRPA:Cy.004 125nM Fitted	CyRPA:Cy.004 62.5nM	CyRPA:Cy.004 62.5nM Fitted	CyRPA:Cy.004 31.25nM	CyRPA:Cy.004 31.25nM Fitted
-60.3	-0.477221	0	0.3948	0	0.0319824	0	-0.221911	0	0.0588015	0		-60.4	0.149591	0	-0.0246277	0	0.333673	0	-0.0190614	0	-0.235339	0
-59.3	-0.165234	0	0.0571046	0	-0.0762939	0	0.143177	0	0.0945192	0		-59.4	0.173065	0	-0.225006	0	0.107941	0	-0.060639	0	-0.27179	0
-58.3	-0.153346	0	0.078442	0	0.12915	0	0.028905	0	-0.180957	0		-58.4	0.0601684	0	0.0437622	0	0.187671	0	-0.195044	0	-0.333166	0
-57.3	-0.0693361	0	-0.407715	0	0.0400391	0	-0.0532839	0	-0.140442	0		-57.4	-0.000128	0	0.0722351	0	0.150018	0	-0.337299	0	-0.187122	0
-56.3	-0.306249	0	-0.00935	0	0.0791016	0	0.310572	0	-0.0669674	0		-56.4	0.0711611	0	-0.0954895	0	0.101373	0	0.181256	0	-0.17107	0
-55.3	-0.0809326	0	-0.170776	0	-0.246582	0	-0.108887	0	0.105225	0		-55.4	-0.155903	0	-0.129669	0	0.0266536	0	-0.140557	0	-0.084191	0
-54.3	-0.105591	0	0.116333	0	0.194336	0	0.0973505	0	-0.305969	0		-54.4	0.207922	0	-0.117981	0	0.336951	0	0.0567503	0	-0.0215578	0
-53.3	-0.288305	0	-0.134472	0	0.0264893	0	-0.0430659	0	-0.0819823	0		-53.4	0.142499	0	-0.232574	0	0.208661	0	-0.218805	0	0.0862793	0
-52.3	-0.137158	0	0.243262	0	0.130737	0	-0.0379757	0	-0.0640502	0		-52.4	0.269696	0	0.0521545	0	0.28233	0	-0.0427178	0	0.208411	0
-51.3	0.00307	0	-0.0719731	0	-0.036377	0	0.303612	0	-0.161939	0		-51.4	0.189515	0	0.44104	0	0.607239	0	0.122802	0	-0.0910651	0
-50.3	0.0737307	0	0.103272	0	-0.0270996	0	-0.000183	0	-0.582581	0		-50.4	0.241004	0	0.0623169	0	0.438819	0	0.0314199	0	-0.272108	0
-49.3	-0.118971	0	-0.0655765	0	-0.0576172	0	-0.226332	0	-0.242029	0		-49.4	-0.223804	0	0.0150757	0	-0.134998	0	-0.221704	0	-0.074426	0
-48.3	-0.482201	0	-0.344043	0	-0.406372	0	-0.190941	0	-0.185473	0		-48.4	0.269635	0	-0.0550842	0	0.188946	0	-0.0643246	0	-0.212976	0
-47.3	-0.241603	0	-0.163623	0	-0.110596	0	0.122289	0	-0.587207	0		-47.4	0.204206	0	-0.280853	0	0.223859	0	0.0185601	0	-0.377344	0
-46.3	-0.397437	0	-0.266431	0	-0.379395	0	-0.476539	0	-0.811719	0		-46.4	-0.115082	0	0.0879211	0	-0.0657659	0	-0.376433	0	-0.396178	0
-45.3	-0.980981	0	-0.583056	0	-0.136353	0	-0.244469	0	-0.0154905	0		-45.4	0.0726017	0	0.00662	0	0.27121	0	0.0461722	0	-0.50641	0
-44.3	-0.55615	0	0.248292	0	0.0827637	0	0.516543	0	0.581605	0		-44.4	0.0310725	0	0.455292	0	0.107366	0	-0.114788	0	-0.196789	0
-43.3	0.303805	0	0.113842	0	0.430786	0	-0.0956701	0	-0.470204	0		-43.4	0.229841	0	0.0794983	0	0.188154	0	-0.0407673	0	-0.592739	0
-42.3	-0.611424	0	-0.134838	0	-0.312256	0	0.25381	0	-0.315258	0		-42.4	-0.0766611	0	-0.334778	0	-0.131959	0	-0.124937	0	-0.363035	0
-41.3	0.0601315	0	0.0698485	0	0.22522	0	-0.0920292	0	0.307336	0		-41.4	0.141162	0	0.308777	0	0.532703	0	-0.137244	0	-0.169287	0
-40.3	-0.386792	0	-0.0332275	0	-0.0894775	0	0.388232	0	0.0890869	0		-40.4	0.19131	0	0.00427	0	0.309779	0	-0.191945	0	-0.583242	0
-39.3	-0.235084	0	0.0853757	0	-0.0649414	0	0.037438	0	-0.381848	0		-39.4	-0.0313727	0	0.236511	0	-0.217957	0	-0.489501	0	-0.381713	0
-38.3	-0.7447	0	-0.275292	0	-0.0789795	0	0.448476	0	0.111732	0		-38.4	0.0890316	0	-0.318329	0	-0.0155216	0	-0.0409477	0	-0.0892571	0
-37.3	0.282056	0	-0.0905517	0	0.2854	0	0.416455	0	0.615503	0		-37.4	0.503412	0	-0.0794983	0	0.0609686	0	-0.178975	0	-0.223561	0
-36.3	0.182447	0	0.501856	0	0.416382	0	0.599317	0	0.231104	0		-36.4	-0.216456	0	0.169495	0	0.0641228	0	0.110951	0	0.0779311	0
-35.3	0.0140616	0	0.335254	0	0.304199	0	0.341698	0	0.16997	0		-35.4	0.331525	0	0.110748	0	0.128583	0	0.109319	0	-0.587184	0
-34.3	0.168214	0	0.31775	0	0.217529	0	0.507875	0	0.142273	0		-34.4	-0.0861572	0	-0.1922	0	0.0667359	0	-0.0699341	0	-0.503406	0
-33.3	0.361229	0	0.272754	0	0.644775	0	0.397179	0	0.0510128	0		-33.4	-0.169098	0	-0.123444	0	0.372406	0	-0.0969537	0	-0.22528	0
-32.3	-0.0293946	0	0.33916	0	0.369385	0	0.0830932	0	0.133044	0		-32.4	0.127289	0	-0.233002	0	0.185212	0	-0.0250558	0	-0.248536	0
-31.3	0.0156254	0	0.59375	0	0.120605	0	0.266236	0	0.161377	0		-31.4	-0.278308	0	-0.24762	0	0.149182	0	-0.126977	0	-0.353356	0
-30.3	0.04978	0	0.543164	0	0.455322	0	0.257727	0	0.0810668	0		-30.4	0.147979	0	0.0445251	0	0.193084	0	-0.164031	0	0.0502325	0
-29.3	0.126636	0	0.481421	0	0.351074	0	0.139575	0	0.0374512	0		-29.4	0.30448	0	0.0480347	0	0.212378	0	-0.0105713	0	0.0579101	0
-28.3	0.134716	0	0.372949	0	0.370483	0	0.614636	0	0.138879	0		-28.4	0.0663457	0	0.299622	0	0.42273	0	0.114501	0	-0.209535	0
-27.3	-0.0558104	0	0.561719	0	0.306519	0	0.362464	0	0.205212	0		-27.4	0.138061	0	0.215027	0	0.0166625	0	0.176819	0	-0.348572	0
-26.3	0.0679214	0	0.610816	0	0.43457	0	0.448353	0	0.0680302	0		-26.4	-0.203571	0	0.102142	0	0.0379453	0	-0.141473	0	0.0135869	0
-25.3	0.515673	0	0.64414	0	0.562744	0	0.601793	0	0.0315304	0		-25.4	0.0944156	0	0.182831	0	0.410944	0	-0.238849	0	-0.160938	0
-24.3	0.288378	0	0.350561	0	0.220947	0	0.285998	0	0.0792601	0		-24.4	0.0484984	0	-0.21991	0	0.0958617	0	0.00225	0	0.00164	0
-23.3	0.427248	0	0.454224	0	0.157227	0	0.623354	0	0.109803	0		-23.4	0.0955748	0	0.066803	0	0.0496154	0	-0.0106992	0	-0.124621	0
-22.3	0.152904	0	0.644555	0	0.155029	0	0.186962	0	-0.333838	0		-22.4	0.121118	0	-0.261719	0	-0.187353	0	0.322583	0	-0.388599	0
-21.3	-0.199269	0	0.317773	0	0.267456	0	-0.155018	0	-0.306922	0		-21.4	-0.139777	0	0.0394592	0	-0.00483	0	0.055951	0	0.176465	0
-20.3	0.167238	0	0.186402	0	-0.193848	0	0.371889	0	0.224305	0		-20.4	0.12959	0	0.0623169	0	0.326184	0	-0.0395148	0	-0.329371	0
-19.3	0.705861	0	0.540992	0	0.910767	0	0.270558	0	0.42417	0		-19.4	-0.0910707	0	0.0801086	0	0.142267	0	0.221967	0	-0.127124	0
-18.3	0.282908	0	0.629906	0	0.549438	0	0.169443	0	0.0107048	0		-18.4	0.109076	0	0.0757751	0	-0.0439396	0	-0.0413018	0	-0.209118	0
-17.3	0.347169	0	0.493164	0	0.324951	0	-0.0494985	0	0.509461	0		-17.4	-0.140826	0	0.22049	0	0.269452	0	0.138372	0	-0.126124	0
-16.3	0.39209	0	0.184448	0	0.143677	0	0.184998	0	0.395569	0		-16.4	-0.177655	0	0.0900574	0	0.341998	0	0.119196	0	-0.187109	0
-15.3	-0.427199	0	0.276098	0	0.463135	0	-0.119216	0	-0.211085	0		-15.4	0.146002	0	0.261566	0	0.332465	0	-0.0336122	0	-0.0297365	0
-14.3	-0.0233153	0	-0.0273437	0	0.115845	0	-0.0770262	0	0.0373536	0		-14.4	0.285596	0	-0.139465	0	-0.138476	0	-0.0262702	0	-0.0612434	0
-13.3	-0.0627443	0	-0.00635	0	0.104126	0	-0.086548	0	-0.0506592	0		-13.4	-0.098432	0	0.118744	0	0.245867	0	0.257686	0	0.391871	0
-12.3	-0.150758	0	-0.221436	0	-0.0697021	0	0.0374745	0	-0.415772	0		-12.4	0.239673	0	0.0601807	0	-0.0515866	0	0.312097	0	0.161889	0
-11.3	0.0309589	0	-0.366186	0	-0.032959	0	0.294448	0	0.103724	0		-11.4	0.0794066	0	0.154114	0	0.384582	0	0.181641	0	0.332764	0
-10.3	-0.0316184	0	-0.0880134	0	-0.167236	0	-0.543459	0	-0.00781	0		-10.4	0.122925	0	-0.134949	0	-0.171081	0	-0.109071	0	-0.385621	0
-9.3	-0.19182	0	-0.230566	0	0.0932617	0	-0.241869	0	0.0425054	0		-9.4	-0.261633	0	-0.477905	0	-0.404455	0	-0.135548	0	-0.671498	0
-8.3	0.142553	0	0.143017	0	-0.120483	0	-0.0388432	0	-0.0953859	0		-8.4	-0.457234	0	-0.254913	0	-0.368427	0	-0.308525	0	0.223916	0
-7.3	0.153321	0	0.0321048	0	-0.42627	0	0.186219	0	0.236511	0		-7.4	0.114118	0	0.22403	0	0.233442	0	-0.298396	0	-0.284389	0
-6.3	0.243482	0	0.13418	0	0.0220947	0	0.246961	0	0.136316	0		-6.4	-0.36244	0	-0.0638428	0	-0.359937	0	-0.148778	0	0.173793	0
-5.3	0.240502	0	0.20061	0	0.0181885	0	0.0718011	0	-0.122632	0		-5.4	0.166956	0	0.126953	0	0.272974	0	0.233532	0	-0.0526007	0
-4.3	0.0159662	0	-0.123584	0	0.145508	0	-0.0769904	0	-0.112903	0		-4.4	-0.026196	0	0.109558	0	-0.0409055	0	0.0970088	0	-0.435828	0
-3.3	-0.392117	0	-0.196461	0	0.045166	0	-0.330898	0	-0.223255	0		-3.4	-0.378564	0	-0.298828	0	-0.354211	0	-0.163222	0	-0.315016	0
-2.3	-0.384794	0	-0.140553	0	-0.0423584	0	-0.456205	0	-0.46587	0		-2.4	-0.234728	0	-0.43988	0	-0.270556	0	-0.381374	0	-0.467556	0
-1.3	0.792335	0	3.07059	0	-0.190796	0	4.94132	0	5.49863	0		-1.4	0.0691792	0	-6.96664	0	0.226345	0	0.173806	0	-2.06762	0
-0.299995	100.455	0	52.5348	0	17.6827	0	8.79859	1.72403	6.44226	0.890123		-0.400002	-68.6485	0	-38.0234	0	-16.9464	0	-9.56283	0	-3.39389	15.4079
0.700005	55.4873	4.10468	29.5547	2.68829	18.3956	1.81384	4.84451	1.96367	2.94052	1.01001		0.599998	-43.2792	35.0838	-2.04489	18.8425	-8.64235	15.829	-2.34442	20.222	2.32608	18.0589
1.7	24.5632	5.97543	11.5	3.63378	7.52368	2.29136	2.097	2.20253	1.05309	1.12967		1.6	49.3529	74.2424	43.4086	38.9457	15.3573	26.2518	10.4192	25.478	7.32607	20.6966
2.7	11.4097	7.80476	5.92544	4.56846	3.36157	2.766	1.02497	2.44059	0.48684	1.24909		2.6	110.942	110.517	70.9592	58.2922	32.6951	36.4754	18.3252	30.6829	10.8017	23.3211
3.7	10.3791	9.59359	5.53359	5.49246	2.54016	3.23777	1.36348	2.67785	0.580591	1.36828		3.6	151.278	144.121	93.1605	76.9105	45.7036	46.5035	25.0044	35.8372	14.0334	25.9325
4.7	11.6693	11.3428	6.47683	6.4059	2.71277	3.7067	1.5265	2.91433	0.889246	1.48723		4.6	184.869	175.25	113.345	94.828	57.8031	56.3399	31.6641	40.9413	17.8313	28.5309
5.7	13.4007	13.0533	7.18508	7.30889	3.56824	4.17279	2.19295	3.15003	1.12612	1.60595		5.6	214.718	204.087	132.377	112.071	69.4815	65.9882	38.1087	45.9958	21.6019	31.1163
6.7	15.3422	14.7259	8.39695	8.20157	4.18188	4.63608	2.67034	3.38494	1.12436	1.72443		6.6	240.748	230.8	150.012	128.665	80.8125	75.4521	44.4033	51.0011	24.7453	33.6888
7.7	16.7058	16.3615	9.2094	9.08403	4.59204	5.09657	3.02987	3.61907	1.51207	1.84268		7.6	263.955	255.546	166.356	144.634	91.4201	84.7349	50.5601	55.9578	27.8867	36.2485
8.7	18.2771	17.9609	10.3679	9.95642	5.42603	5.55429	3.09773	3.85242	1.47231	1.9607		8.6	284.933	278.47	181.372	160.003	101.361	93.8403	56.2423	60.8662	30.972	38.7953
9.7	19.7549	19.5249	11.1811	10.8188	5.76587	6.00924	3.33959	4.085	1.76005	2.07849		9.6	304.078	299.705	195.947	174.793	111.58	102.772	61.9446	65.7269	34.236	41.3294
10.7	21.2304	21.0542	12.0752	11.6714	5.96362	6.46145	3.81591	4.3168	1.87015	2.19605		10.6	321.522	319.377	209.47	189.026	121.126	111.532	67.7142	70.5404	37.387	43.8509
11.7	22.99	22.5497	13.1709	12.5142	6.59912	6.91093	3.95709	4.54784	1.8996	2.31338		11.6	337.479	337.6	222.225	202.723	130.185	120.125	73.35	75.307	40.5891	46.3598
12.7	24.277	24.0121	13.7215	13.3474	7.18384	7.3577	4.31754	4.77811	2.05018	2.43047		12.6	352.092	354.481	234.678	215.905	139.036	128.554	78.9564	80.0272	43.4156	48.8561
13.7	25.6298	25.442	14.6698	14.171	7.49048	7.80177	4.34663	5.00761	2.15981	2.54734		13.6	365.826	370.119	246.364	228.591	147.782	136.822	84.4888	84.7016	46.8571	51.34
14.7	26.7292	26.8404	15.2167	14.9852	7.91113	8.24316	4.56869	5.23635	2.1317	2.66397		14.6	378.289	384.606	257.032	240.799	156.238	144.931	89.5082	89.3304	49.6642	53.8114
15.7	27.9174	28.2077	15.9563	15.7902	8.5968	8.6819	5.05628	5.46433	2.69373	2.78038		15.6	390.058	398.026	267.473	252.547	164.161	152.886	94.5108	93.9143	52.616	56.2706
16.7	29.4664	29.5448	16.9215	16.5859	9.09485	9.11798	5.52228	5.69155	2.64276	2.89656		16.6	400.77	410.457	277.224	263.854	171.697	160.688	99.328	98.4536	55.6821	58.7174
17.7	30.8807	30.8523	17.6528	17.3725	9.62952	9.55144	5.60454	5.91802	2.973	3.01251		17.6	411.278	421.973	286.902	274.734	179.467	168.341	104.504	102.949	58.9672	61.152
18.7	32.1569	32.1309	18.2287	18.1501	9.84607	9.98228	5.63683	6.14373	2.96879	3.12823		18.6	420.864	432.641	296.168	285.206	186.84	175.848	109.351	107.4	61.6672	63.5744
19.7	32.9101	33.3811	19.0714	18.9189	10.4542	10.4105	6.26243	6.3687	3.19771	3.24373		19.6	429.652	442.523	304.787	295.283	193.569	183.211	114.335	111.808	64.6568	65.9848
20.7	34.3331	34.6037	19.9145	19.6788	10.958	10.8362	6.17931	6.59292	3.3527	3.359		20.6	438.182	451.678	313.041	304.981	200.756	190.434	119.118	116.173	67.3961	68.3831
21.7	35.1563	35.7991	20.8767	20.4301	11.3138	11.2593	6.8233	6.81639	3.45123	3.47404		21.6	446.13	460.159	320.789	314.313	207.238	197.518	123.632	120.496	70.1349	70.7694
22.7	36.418	36.9682	21.2195	21.1728	11.8807	11.6798	6.89529	7.03912	3.44084	3.58886		22.6	453.504	468.015	328.455	323.295	213.817	204.467	128.222	124.777	72.8825	73.1438
23.7	37.4726	38.1113	22.0578	21.907	12.2081	12.0978	7.06132	7.26112	3.64198	3.70345		23.6	460.761	475.292	335.611	331.938	220.241	211.283	132.744	129.016	75.518	75.5063
24.7	38.7046	39.2291	22.8458	22.6328	12.5381	12.5133	7.50474	7.48237	4.01179	3.81781		24.6	467.387	482.034	342.533	340.256	226.136	217.969	136.945	133.214	78.2268	77.8571
25.7	39.8573	40.3222	23.4423	23.3503	13.0922	12.9263	7.84965	7.70289	4.15553	3.93195		25.6	473.653	488.279	349.132	348.261	232.094	224.527	141.334	137.371	81.1408	80.196
26.7	40.912	41.3911	24.0731	24.0596	13.8104	13.3367	7.64707	7.92267	3.66108	4.04587		26.6	479.772	494.064	355.819	355.965	237.98	230.96	145.641	141.488	83.7386	82.5234
27.7	41.3983	42.4363	24.8189	24.7608	13.576	13.7447	8.06515	8.14173	4.0393	4.15956		27.6	485.504	499.423	361.921	363.378	243.784	237.269	149.49	145.564	86.2902	84.839
28.7	42.6846	43.4583	25.5431	25.454	14.3167	14.1503	8.45712	8.36006	4.1223	4.27303		28.6	491.226	504.388	368.085	370.513	249.09	243.458	153.915	149.601	89.3813	87.1431
29.7	43.8157	44.4578	26.0291	26.1392	14.5917	14.5534	8.39789	8.57766	4.42511	4.38628		29.6	496.678	508.987	373.998	377.379	254.74	249.529	158.121	153.599	91.9641	89.4357
30.7	44.8097	45.4351	26.9385	26.8166	15.1373	14.9541	8.92197	8.79454	4.40754	4.4993		30.6	501.635	513.247	379.391	383.987	259.883	255.484	162.022	157.557	94.3538	91.7169
31.7	45.3779	46.3908	27.3417	27.4863	15.4017	15.3523	9.01826	9.0107	4.29043	4.61211		31.6	506.487	517.193	384.939	390.346	264.979	261.324	165.826	161.478	97.0512	93.9866
32.7	46.5043	47.3253	28.1111	28.1484	15.7666	15.7482	9.42567	9.22614	4.73373	4.72469		32.6	511.119	520.849	390.271	396.465	270.092	267.053	169.659	165.36	99.8184	96.2451
33.7	47.3945	48.2391	28.9054	28.8028	16.2998	16.1416	9.8097	9.44087	4.79147	4.83705		33.6	515.595	524.236	395.241	402.354	274.969	272.673	173.419	169.204	102.072	98.4922
34.7	48.1257	49.1327	29.3009	29.4498	16.4089	16.5327	9.78461	9.65488	4.93939	4.94919		34.6	519.779	527.373	400.178	408.022	279.654	278.185	177.119	173.011	104.521	100.728
35.7	49.1273	50.0065	29.7788	30.0894	16.787	16.9214	9.82883	9.86819	4.86799	5.06111		35.6	523.728	530.28	404.918	413.476	284.334	283.592	180.9	176.781	106.905	102.953
36.7	50.0796	50.8609	30.3612	30.7216	17.0455	17.3078	9.99982	10.0808	4.80145	5.17281		36.6	527.569	532.972	409.418	418.725	288.673	288.895	184.468	180.515	109.701	105.166
37.7	50.8031	51.6965	31.0518	31.3467	17.5187	17.6919	10.6885	10.2927	5.46736	5.28429		37.6	531.361	535.466	414.015	423.776	293.055	294.097	187.964	184.212	111.932	107.369
38.7	51.9091	52.5135	31.7437	31.9646	18.4077	18.0736	10.4734	10.5038	5.41904	5.39555		38.6	534.795	537.776	418.363	428.637	297.527	299.199	191.575	187.873	114.491	109.561
39.7	52.5627	53.3125	32.1342	32.5754	18.4432	18.453	10.7215	10.7143	5.45514	5.50659		39.6	538.304	539.917	422.771	433.316	301.451	304.204	194.976	191.498	116.841	111.741
40.7	53.3895	54.0937	32.5693	33.1792	18.8885	18.8302	11.0157	10.9241	5.53981	5.61741		40.6	541.746	541.899	426.636	437.818	305.839	309.113	198.221	195.088	118.952	113.911
41.7	54.3178	54.8577	33.1501	33.7762	19.2819	19.205	11.3162	11.1332	5.72059	5.72802		41.6	544.682	543.736	430.785	442.15	309.676	313.928	201.545	198.643	121.458	116.07
42.7	54.9884	55.6047	33.5187	34.3663	19.3701	19.5776	11.4251	11.3416	5.83088	5.83841		42.6	547.805	545.437	434.43	446.32	313.849	318.652	204.909	202.164	123.491	118.218
43.7	55.7723	56.3353	34.2692	34.9497	19.9033	19.948	11.9086	11.5493	6.02712	5.94858		43.6	550.834	547.013	438.453	450.333	317.746	323.285	208.257	205.65	125.759	120.355
44.7	56.7229	57.0496	35.0849	35.5264	20.2159	20.3161	12.1886	11.7563	6.24283	6.05854		44.6	553.848	548.473	442.013	454.194	321.591	327.829	211.505	209.103	128.058	122.482
45.7	57.4194	57.7481	35.5196	36.0965	20.5226	20.682	12.2065	11.9626	6.26942	6.16828		45.6	556.536	549.826	445.325	457.91	325.244	332.287	214.467	212.522	130.434	124.598
46.7	58.1472	58.4312	35.8297	36.6601	20.774	21.0457	12.2916	12.1683	6.26917	6.2778		46.6	559.139	551.079	448.895	461.487	328.797	336.659	217.648	215.908	132.972	126.703
47.7	58.6156	59.0991	36.4274	37.2173	21.1375	21.4072	12.6869	12.3732	6.55419	6.38711		47.6	562.02	552.239	452.454	464.929	332.361	340.947	221.001	219.26	135.008	128.798
48.7	59.7465	59.7522	36.693	37.7681	21.5175	21.7665	12.8205	12.5775	6.44329	6.49621		48.6	564.411	553.314	455.561	468.241	335.801	345.154	223.893	222.58	137.089	130.883
49.7	60.6101	60.3909	37.4947	38.3126	21.6936	22.1237	13.2025	12.7811	7.11312	6.60509		49.6	567.015	554.31	459.093	471.428	339.191	349.28	226.699	225.868	139.387	132.957
50.7	61.8194	61.0154	38.4442	38.8508	22.5745	22.4787	13.4465	12.984	6.83785	6.71375		50.6	569.466	555.233	462.02	474.496	342.886	353.328	229.845	229.124	141.495	135.021
51.7	62.3107	61.6262	38.7082	39.3829	22.7552	22.8316	13.697	13.1862	7.00859	6.82221		51.6	571.492	556.088	464.81	477.448	346.011	357.298	232.553	232.348	143.558	137.074
52.7	63.1876	62.2234	39.1241	39.909	23.1041	23.1823	13.7788	13.3878	7.33386	6.93045		52.6	573.669	556.879	467.885	480.289	349.412	361.192	235.602	235.541	145.454	139.117
53.7	63.9887	62.8073	39.7424	40.429	23.194	23.5309	14.0201	13.5887	7.62162	7.03848		53.6	576.093	557.613	470.692	483.023	352.472	365.011	238.256	238.703	147.445	141.15
54.7	64.8054	63.3784	40.423	40.9431	23.8999	23.8774	14.1642	13.7889	7.49435	7.14629		54.6	578.046	558.292	473.834	485.654	355.454	368.758	241.326	241.834	149.633	143.173
55.7	65.3527	63.9368	40.85	41.4513	23.8745	24.2218	14.2742	13.9885	7.82703	7.25389		55.6	580.032	558.922	476.614	488.186	358.614	372.433	244.13	244.935	151.863	145.186
56.7	66.4081	64.4828	41.5663	41.9537	24.8424	24.5642	14.6884	14.1874	8.39426	7.36129		56.6	582.369	559.505	479.35	490.623	361.96	376.037	246.9	248.005	154.046	147.188
57.7	67.4409	65.0167	42.0754	42.4503	25.2604	24.9045	15.1605	14.3857	8.38225	7.46847		57.6	584.355	560.045	481.828	492.968	365.004	379.573	249.517	251.046	155.751	149.181
58.7	67.1073	65.5389	40.4482	42.9413	25.5815	25.2427	10.6633	14.5832	3.40477	7.57544		58.6	585.876	560.545	484.969	495.225	367.559	383.041	251.424	254.057	158.709	151.164
59.7	-5.2187	66.0494	17.7201	43.4266	8.64832	25.5789	13.7782	13.0633	9.14404	6.79578		59.6	643.199	561.009	510.787	497.396	384.453	386.443	262.121	257.038	162.173	137.926
60.7	88.492	63.4035	38.7044	41.576	29.3967	24.1649	13.985	13.0554	7.23109	6.79167		60.6	606.435	550.994	498.016	499.322	376.098	378.252	258.61	241.604	160.938	137.892
61.7	56.5135	63.3652	37.4062	41.5509	22.0428	24.1503	14.4667	13.0475	7.9022	6.78757		61.6	587.745	550.861	480.76	499.201	372.032	378.161	254.866	241.546	159.062	137.859
62.7	63.3833	63.3269	40.5158	41.5258	24.5885	24.1357	14.976	13.0396	8.25011	6.78347		62.6	571.417	550.727	477.132	499.08	367.674	378.069	253.462	241.487	158.719	137.825
63.7	65.0683	63.2887	41.0556	41.5007	25.1772	24.1211	15.0061	13.0317	7.6826	6.77937		63.6	568.989	550.594	476.39	498.959	367.048	377.977	253.339	241.429	158.833	137.792
64.7	65.2377	63.2504	41.0229	41.4756	25.2506	24.1065	15.1218	13.0238	8.02954	6.77527		64.6	568.513	550.46	476.332	498.838	366.797	377.886	253.418	241.37	158.916	137.759
65.7	65.0145	63.2122	41.0863	41.4506	25.1686	24.092	15.3098	13.016	7.99319	6.77118		65.6	567.941	550.327	475.888	498.717	366.612	377.794	253.312	241.312	158.478	137.725
66.7	64.8345	63.174	41.1377	41.4255	25.1691	24.0774	15.0499	13.0081	7.7463	6.76709		66.6	567.37	550.193	475.808	498.596	366.339	377.703	252.892	241.253	158.39	137.692
67.7	64.8114	63.1359	41.1104	41.4005	24.8823	24.0629	14.9806	13.0002	7.84875	6.763		67.6	567.449	550.06	475.913	498.475	366.384	377.611	252.759	241.195	158.397	137.658
68.7	64.5612	63.0977	40.9062	41.3755	24.8373	24.0483	14.9081	12.9924	8.05197	6.75891		68.6	567.297	549.926	475.693	498.354	366.369	377.519	252.806	241.136	158.288	137.625
69.7	64.6019	63.0596	40.8491	41.3505	24.8855	24.0338	14.9531	12.9845	7.84653	6.75483		69.6	567.147	549.793	475.771	498.234	366.371	377.428	253.052	241.078	158.785	137.592
70.7	64.6686	63.0215	40.7093	41.3255	24.7834	24.0193	15.0837	12.9767	8.00138	6.75075		70.6	566.911	549.66	475.829	498.113	366.258	377.336	253.161	241.019	158.517	137.558
71.7	64.7296	62.9834	41.2531	41.3005	24.91	24.0048	15.0197	12.9689	7.99158	6.74667		71.6	567.041	549.526	475.511	497.992	366.417	377.245	253.003	240.961	158.523	137.525
72.7	64.5761	62.9453	40.9628	41.2756	24.5831	23.9903	15.0224	12.961	7.8865	6.74259		72.6	566.587	549.393	475.352	497.871	366.382	377.153	252.879	240.902	158.619	137.492
73.7	64.3263	62.9073	40.7752	41.2506	24.8724	23.9758	14.8753	12.9532	7.93178	6.73852		73.6	566.267	549.26	475.32	497.751	365.807	377.062	252.422	240.844	158.367	137.458
74.7	64.3528	62.8693	40.7159	41.2257	24.7307	23.9613	14.8311	12.9454	8.12438	6.73445		74.6	566.124	549.127	474.935	497.63	365.658	376.97	252.417	240.785	158.073	137.425
75.7	64.4965	62.8313	40.7838	41.2008	24.9663	23.9468	15.0136	12.9375	7.84506	6.73038		75.6	565.837	548.994	474.472	497.509	365.31	376.879	252.128	240.727	158.114	137.392
76.7	64.0628	62.7933	40.5976	41.1759	24.6838	23.9323	14.9333	12.9297	7.78462	6.72631		76.6	565.95	548.861	474.701	497.389	365.603	376.788	252.354	240.669	158.104	137.358
77.7	64.1586	62.7554	40.745	41.151	24.8007	23.9179	14.7946	12.9219	7.78306	6.72225		77.6	565.829	548.728	474.496	497.268	365.689	376.696	252.18	240.61	158.047	137.325
78.7	64.1685	62.7175	40.5444	41.1261	24.537	23.9034	14.8776	12.9141	7.81505	6.71818		78.6	565.247	548.594	474.208	497.147	365.458	376.605	251.949	240.552	157.763	137.292
79.7	64.0371	62.6796	40.6808	41.1013	24.7472	23.889	14.6909	12.9063	7.70745	6.71413		79.6	564.861	548.461	474.204	497.027	365.107	376.514	251.834	240.494	157.799	137.258
80.7	63.9568	62.6417	40.5102	41.0765	24.6796	23.8745	14.6409	12.8985	7.82596	6.71007		80.6	564.99	548.328	474.029	496.906	365.33	376.422	251.832	240.435	157.853	137.225
81.7	63.9898	62.6039	40.1449	41.0516	24.2061	23.8601	14.6163	12.8907	7.46597	6.70601		81.6	564.964	548.196	473.854	496.786	364.842	376.331	251.751	240.377	157.92	137.192
82.7	63.5006	62.566	40.1391	41.0268	24.2612	23.8457	14.4619	12.8829	7.59236	6.70196		82.6	564.808	548.063	473.975	496.665	365.007	376.24	251.937	240.319	158.141	137.159
83.7	63.8191	62.5282	40.3389	41.002	24.3273	23.8313	14.3073	12.8751	7.53437	6.69791		83.6	564.679	547.93	473.805	496.545	364.922	376.149	252.081	240.261	157.92	137.125
84.7	63.3696	62.4905	40.1467	40.9773	24.1968	23.8169	14.2645	12.8674	7.63627	6.69387		84.6	564.311	547.797	473.388	496.425	364.746	376.057	251.536	240.202	157.74	137.092
85.7	63.4721	62.4527	40.2173	40.9525	24.2557	23.8025	14.3275	12.8596	7.58846	6.68982		85.6	563.912	547.664	473.303	496.304	364.384	375.966	251.236	240.144	157.326	137.059
86.7	63.2819	62.415	40.2298	40.9278	23.9717	23.7881	14.2782	12.8518	7.59061	6.68578		86.6	563.913	547.531	473.305	496.184	364.457	375.875	251.592	240.086	157.532	137.026
87.7	63.4398	62.3773	40.2379	40.903	24.0741	23.7737	14.2705	12.844	7.5801	6.68174		87.6	563.847	547.398	473.122	496.064	364.474	375.784	251.589	240.028	157.766	136.992
88.7	63.1867	62.3396	40.0797	40.8783	23.8342	23.7594	14.2147	12.8363	7.49416	6.6777		88.6	563.752	547.266	473.062	495.943	364.21	375.693	251.546	239.969	157.6	136.959
89.7	63.2266	62.3019	40.1953	40.8536	23.7726	23.745	14.3262	12.8285	7.76693	6.67367		89.6	563.642	547.133	472.908	495.823	364.299	375.602	251.501	239.911	157.451	136.926
90.7	62.9748	62.2643	40.1284	40.8289	24.0042	23.7307	14.2701	12.8208	7.80435	6.66964		90.6	563.31	547	472.711	495.703	364.232	375.511	251.35	239.853	157.089	136.893
91.7	63.1813	62.2266	40.3407	40.8043	24.1331	23.7163	14.3658	12.813	7.68713	6.66561		91.6	563.257	546.868	472.553	495.583	364.086	375.42	251.456	239.795	157.188	136.86
92.7	63.2794	62.189	39.9423	40.7796	24.1327	23.702	14.4025	12.8053	7.40341	6.66158		92.6	562.982	546.735	472.439	495.462	364.088	375.329	251.313	239.737	157.197	136.826
93.7	62.9781	62.1515	39.6502	40.755	24.0162	23.6877	14.3618	12.7976	7.49943	6.65755		93.6	563.154	546.603	472.508	495.342	364.042	375.238	251.326	239.679	157.289	136.793
94.7	62.9109	62.1139	39.909	40.7304	24.2034	23.6734	14.2914	12.7898	7.69462	6.65353		94.6	562.762	546.47	472.391	495.222	364.013	375.147	251.128	239.62	156.998	136.76
95.7	62.9824	62.0764	39.9296	40.7057	24.1478	23.6591	14.5773	12.7821	7.65084	6.64951		95.6	562.598	546.338	472.493	495.102	363.797	375.056	251.269	239.562	157.498	136.727
96.7	62.8462	62.0389	40.0268	40.6811	24.0432	23.6448	14.3796	12.7744	7.29625	6.64549		96.6	562.654	546.205	472.173	494.982	364.144	374.965	251.088	239.504	157.175	136.694
97.7	62.6696	62.0014	40.1817	40.6566	24.0941	23.6305	14.2971	12.7666	7.38859	6.64148		97.6	562.478	546.073	472.061	494.862	363.653	374.874	250.949	239.446	156.897	136.661
98.7	62.7058	61.9639	39.8776	40.632	23.9565	23.6162	14.6788	12.7589	7.42782	6.63746		98.6	562.374	545.94	472.008	494.742	363.374	374.783	250.863	239.388	157.388	136.627
99.7	62.9164	61.9265	39.8232	40.6075	24.2655	23.6019	14.5719	12.7512	7.81932	6.63345		99.6	562.327	545.808	472.071	494.622	363.445	374.692	250.826	239.33	157.301	136.594
100.7	62.811	61.8891	39.8457	40.5829	23.9479	23.5877	14.4621	12.7435	7.77993	6.62945		100.6	562.237	545.675	471.985	494.502	363.446	374.601	250.997	239.272	156.986	136.561
101.7	62.8423	61.8517	39.9051	40.5584	24.0975	23.5734	14.5724	12.7358	7.73606	6.62544		101.6	562.046	545.543	472.012	494.382	363.455	374.51	250.994	239.214	157.227	136.528
102.7	62.7523	61.8143	39.8898	40.5339	23.8741	23.5592	14.4012	12.7281	7.4436	6.62144		102.6	561.85	545.411	471.705	494.262	363.432	374.42	250.641	239.156	157.174	136.495
103.7	62.6055	61.777	39.8322	40.5094	23.8417	23.545	14.5094	12.7204	7.32028	6.61744		103.6	561.652	545.279	471.472	494.143	363.309	374.329	250.989	239.098	156.885	136.462
104.7	62.4464	61.7396	39.7901	40.4849	23.6007	23.5307	14.1499	12.7127	7.52932	6.61344		104.6	561.546	545.146	471.153	494.023	363.147	374.238	250.603	239.04	156.769	136.429
105.7	62.4557	61.7023	39.6413	40.4605	23.7275	23.5165	14.2204	12.7051	7.33776	6.60944		105.6	561.23	545.014	471.205	493.903	362.854	374.147	250.668	238.982	156.508	136.396
106.7	62.3162	61.665	39.7581	40.436	23.7889	23.5023	14.1273	12.6974	7.36815	6.60545		106.6	560.939	544.882	470.815	493.783	362.432	374.057	250.368	238.924	156.391	136.363
107.7	62.1045	61.6278	39.65	40.4116	23.7484	23.4881	14.324	12.6897	7.39976	6.60146		107.6	560.833	544.75	470.813	493.664	362.625	373.966	250.491	238.866	156.201	136.33
108.7	62.1492	61.5905	39.5131	40.3872	23.9418	23.4739	14.2348	12.6821	7.37933	6.59747		108.6	560.514	544.618	470.602	493.544	362.668	373.875	250.293	238.808	156.213	136.297
109.7	61.9236	61.5533	39.6899	40.3628	24.0608	23.4597	14.1934	12.6744	7.60772	6.59348		109.6	560.615	544.486	470.416	493.424	362.332	373.784	250.273	238.75	156.18	136.263
110.7	61.9111	61.5161	39.4573	40.3384	23.6401	23.4456	14.1596	12.6667	7.41488	6.5895		110.6	560.298	544.354	470.388	493.304	362.319	373.694	250.291	238.693	156.25	136.23
111.7	61.7266	61.479	39.5372	40.314	23.632	23.4314	13.6983	12.6591	7.25665	6.58552		111.6	560.071	544.222	470.122	493.185	362.241	373.603	250.158	238.635	156.396	136.197
112.7	61.5379	61.4418	39.3893	40.2896	23.3823	23.4172	13.8441	12.6514	7.36681	6.58154		112.6	560.069	544.09	470.171	493.065	362.441	373.513	250.107	238.577	156.629	136.164
113.7	61.6951	61.4047	39.3913	40.2653	23.3378	23.4031	13.843	12.6438	7.28667	6.57756		113.6	560.016	543.958	470.438	492.946	362.416	373.422	250.334	238.519	156.412	136.131
114.7	61.7825	61.3676	39.4596	40.241	23.4877	23.3889	13.8914	12.6361	7.47528	6.57359		114.6	559.651	543.826	470.048	492.826	362.204	373.332	249.863	238.461	156.486	136.098
115.7	61.627	61.3305	39.2403	40.2167	23.4351	23.3748	13.6868	12.6285	6.83574	6.56961		115.6	559.622	543.694	470.1	492.707	362.287	373.241	250.045	238.403	156.526	136.065
116.7	61.563	61.2935	39.1551	40.1924	22.9667	23.3607	13.685	12.6209	6.87294	6.56565		116.6	559.599	543.562	469.996	492.587	362.305	373.151	250.089	238.346	156.362	136.032
117.7	61.6099	61.2564	39.428	40.1681	23.4651	23.3466	14.2115	12.6133	7.17861	6.56168		117.6	559.694	543.431	470.127	492.468	362.067	373.06	250.156	238.288	156.46	135.999
118.7	61.7218	61.2194	39.3379	40.1438	23.5358	23.3325	14.1465	12.6056	7.67163	6.55771		118.6	559.535	543.299	469.815	492.348	362.118	372.97	249.842	238.23	156.4	135.966
119.7	61.4895	61.1824	39.2858	40.1195	23.4269	23.3184	13.8277	12.598	7.03693	6.55375		119.6	558.916	543.167	469.711	492.229	361.749	372.879	249.887	238.172	156.407	135.933
120.7	61.4641	61.1455	39.0311	40.0953	23.4198	23.3043	14.071	12.5904	7.74901	6.54979		120.6	558.957	543.035	469.471	492.11	361.481	372.789	249.684	238.114	155.955	135.9
121.7	61.829	61.1085	39.3685	40.0711	23.4296	23.2902	13.8475	12.5828	7.62072	6.54583		121.6	558.769	542.904	469.227	491.99	361.384	372.698	249.538	238.057	156.144	135.868
122.7	61.7836	61.0716	39.2423	40.0469	23.644	23.2761	13.9513	12.5752	7.28354	6.54188		122.6	558.587	542.772	469.299	491.871	361.405	372.608	249.459	237.999	156.014	135.835
123.7	61.7955	61.0347	39.292	40.0227	23.387	23.2621	14.0137	12.5676	7.8786	6.53793		123.6	558.424	542.64	468.954	491.752	361.379	372.518	249.384	237.941	155.761	135.802
124.7	61.9181	60.9978	39.44	39.9985	23.8655	23.248	14.3644	12.56	7.80128	6.53398		124.6	558.452	542.509	468.864	491.633	361.414	372.427	249.55	237.884	155.789	135.769
125.7	61.5871	60.961	39.1305	39.9743	23.4031	23.234	14.1022	12.5524	7.75114	6.53003		125.6	557.895	542.377	468.87	491.513	361.056	372.337	248.99	237.826	155.704	135.736
126.7	61.6157	60.9241	39.2656	39.9502	23.6666	23.2199	13.9369	12.5448	7.89768	6.52608		126.6	557.987	542.246	468.772	491.394	361.164	372.247	249.209	237.768	156.077	135.703
127.7	61.3729	60.8873	39.2984	39.926	23.5503	23.2059	14.3111	12.5372	7.82859	6.52214		127.6	558.118	542.114	468.62	491.275	361.056	372.156	249.257	237.711	155.909	135.67
128.7	61.3019	60.8505	38.9751	39.9019	23.4124	23.1919	13.9259	12.5297	7.88027	6.5182		128.6	558.002	541.983	468.661	491.156	361.074	372.066	249.145	237.653	155.812	135.637
129.7	61.3129	60.8138	38.9968	39.8778	23.394	23.1779	13.7079	12.5221	7.71697	6.51426		129.6	557.624	541.851	468.325	491.037	361.081	371.976	249.173	237.595	155.676	135.604
130.7	61.2725	60.777	38.9497	39.8537	23.421	23.1638	13.6897	12.5145	7.3162	6.51032		130.6	557.319	541.72	468.319	490.918	360.956	371.886	249.162	237.538	155.668	135.571
131.7	60.9253	60.7403	38.5702	39.8296	22.8811	23.1499	13.4867	12.507	7.33165	6.50639		131.6	557.163	541.589	468.415	490.799	360.929	371.796	248.832	237.48	155.499	135.538
132.7	61.1633	60.7036	38.845	39.8056	23.0253	23.1359	13.5923	12.4994	7.73395	6.50246		132.6	557.189	541.457	468.04	490.68	360.676	371.706	248.857	237.423	155.558	135.506
133.7	60.9906	60.6669	38.8258	39.7815	23.2295	23.1219	13.861	12.4919	7.61304	6.49853		133.6	557.022	541.326	467.916	490.561	360.5	371.615	248.656	237.365	155.572	135.473
134.7	61.2596	60.6303	38.8367	39.7575	23.0206	23.1079	13.8521	12.4843	7.70522	6.4946		134.6	557.007	541.195	467.921	490.442	360.507	371.525	248.8	237.307	155.448	135.44
135.7	61.2265	60.5936	38.9791	39.7334	23.4846	23.094	13.7159	12.4768	7.8131	6.49068		135.6	557.072	541.064	467.518	490.323	360.54	371.435	248.796	237.25	155.152	135.407
136.7	61.1122	60.557	38.9279	39.7094	23.3937	23.08	13.84	12.4692	7.56202	6.48676		136.6	556.506	540.932	467.532	490.204	360.248	371.345	248.775	237.192	155.617	135.374
137.7	61.0726	60.5204	38.6112	39.6854	23.2131	23.0661	13.403	12.4617	7.04026	6.48284		137.6	556.594	540.801	467.395	490.085	360.594	371.255	248.694	237.135	155.421	135.341
138.7	60.9647	60.4838	38.7888	39.6615	23.1327	23.0521	13.6645	12.4542	7.56764	6.47892		138.6	556.33	540.67	467.26	489.966	360.102	371.165	248.587	237.077	155.444	135.309
139.7	61.2476	60.4473	39.1473	39.6375	23.4291	23.0382	13.8289	12.4466	7.71348	6.47501		139.6	556.189	540.539	467.19	489.847	360.175	371.075	248.691	237.02	155.582	135.276
140.7	61.2783	60.4108	38.9777	39.6135	23.5616	23.0243	13.8127	12.4391	7.72749	6.47109		140.6	556.158	540.408	466.938	489.729	360.143	370.985	248.468	236.962	155.48	135.243
141.7	61.3691	60.3743	39.0503	39.5896	23.7042	23.0104	13.833	12.4316	7.93533	6.46718		141.6	556.015	540.277	466.819	489.61	359.976	370.895	248.483	236.905	155.319	135.21
142.7	61.4458	60.3378	38.9914	39.5657	23.5018	22.9965	13.6731	12.4241	7.84893	6.46328		142.6	555.569	540.146	466.878	489.491	359.944	370.805	248.49	236.847	155.097	135.177
143.7	61.2164	60.3013	38.8611	39.5418	23.326	22.9826	13.4909	12.4166	7.55402	6.45937		143.6	555.544	540.015	466.8	489.373	359.873	370.715	248.422	236.79	155.164	135.145
144.7	61.0367	60.2649	38.901	39.5179	23.2968	22.9687	13.4379	12.4091	7.61642	6.45547		144.6	555.591	539.884	466.897	489.254	359.787	370.625	248.437	236.733	155.146	135.112
145.7	61.1651	60.2285	38.5674	39.494	23.1093	22.9548	13.4852	12.4016	7.78678	6.45157		145.6	555.47	539.753	466.535	489.135	359.433	370.536	248.234	236.675	155.303	135.079
146.7	61.0239	60.1921	38.5758	39.4702	23.1652	22.9409	13.6594	12.3941	7.74003	6.44767		146.6	555.615	539.622	466.509	489.017	359.696	370.446	248.253	236.618	155.126	135.046
147.7	60.9549	60.1557	38.5509	39.4463	23.2588	22.9271	13.8182	12.3866	7.92532	6.44377		147.6	555.312	539.491	466.364	488.898	359.409	370.356	248.01	236.56	155.05	135.014
148.7	60.9279	60.1194	38.4851	39.4225	23.1718	22.9132	13.5494	12.3791	7.33645	6.43988		148.6	555.075	539.361	466.393	488.78	359.523	370.266	247.942	236.503	155.274	134.981
149.7	60.6094	60.0831	38.2184	39.3987	22.8573	22.8994	13.603	12.3716	7.53046	6.43599		149.6	554.965	539.23	466.35	488.661	359.672	370.176	247.907	236.446	155.237	134.948
150.7	60.9393	60.0468	38.5177	39.3748	23.2733	22.8855	13.7227	12.3642	7.59918	6.4321		150.6	554.666	539.099	466.153	488.543	359.403	370.087	247.943	236.388	155.103	134.915
151.7	60.6533	60.0105	38.1368	39.3511	22.8209	22.8717	13.9005	12.3567	7.82661	6.42821		151.6	554.614	538.968	466.021	488.424	359.357	369.997	247.916	236.331	155.309	134.883
152.7	60.8279	59.9742	38.4619	39.3273	23.3335	22.8579	13.8879	12.3492	7.27295	6.42433		152.6	554.784	538.838	465.982	488.306	359.489	369.907	248.031	236.274	155.195	134.85
153.7	60.8844	59.938	38.3871	39.3035	23.1823	22.8441	13.747	12.3418	7.42148	6.42045		153.6	554.473	538.707	465.552	488.187	359.252	369.817	247.739	236.217	154.805	134.817
154.7	60.7195	59.9018	38.3859	39.2798	23.0491	22.8303	13.6859	12.3343	7.28094	6.41657		154.6	553.971	538.576	465.458	488.069	358.888	369.728	247.739	236.159	154.861	134.785
155.7	60.5122	59.8656	38.3073	39.256	23.4155	22.8165	13.7452	12.3269	7.39977	6.41269		155.6	554.085	538.446	465.423	487.951	358.739	369.638	247.405	236.102	154.817	134.752
156.7	60.3294	59.8294	38.4474	39.2323	22.8491	22.8027	13.8506	12.3194	7.72062	6.40882		156.6	554.213	538.315	465.289	487.832	358.862	369.548	247.597	236.045	154.697	134.719
157.7	60.6552	59.7932	38.2277	39.2086	23.1069	22.7889	13.7275	12.312	7.50203	6.40495		157.6	553.972	538.185	465.176	487.714	358.713	369.459	247.618	235.988	154.64	134.687
158.7	60.2358	59.7571	38.2017	39.1849	22.912	22.7751	13.5449	12.3045	7.52389	6.40108		158.6	553.917	538.054	465.322	487.596	358.576	369.369	247.625	235.93	154.784	134.654
159.7	60.6406	59.721	38.3578	39.1612	23.0959	22.7614	13.5908	12.2971	7.73938	6.39721		159.6	553.928	537.924	465.079	487.477	358.488	369.28	247.308	235.873	154.425	134.621
160.7	60.3367	59.6849	38.0163	39.1376	22.9729	22.7476	13.6207	12.2897	7.14434	6.39334		160.6	553.393	537.793	464.995	487.359	358.367	369.19	247.074	235.816	154.513	134.589
161.7	60.255	59.6489	38.0218	39.1139	22.7123	22.7339	13.5212	12.2822	7.35997	6.38948		161.6	553.39	537.663	464.89	487.241	358.167	369.101	247.005	235.759	154.361	134.556
162.7	60.3016	59.6128	37.9431	39.0903	22.6589	22.7201	13.4444	12.2748	7.40699	6.38562		162.6	553.486	537.533	464.954	487.123	358.339	369.011	247.201	235.702	154.46	134.523
163.7	60.3023	59.5768	37.7724	39.0667	22.6077	22.7064	13.3434	12.2674	7.26198	6.38176		163.6	553.332	537.402	464.858	487.005	358.342	368.922	246.899	235.644	154.687	134.491
164.7	60.0128	59.5408	37.9484	39.0431	22.5803	22.6927	13.231	12.26	7.29596	6.3779		164.6	553.154	537.272	464.62	486.887	358.03	368.832	246.822	235.587	154.375	134.458
165.7	60.0355	59.5048	38.0105	39.0195	22.5308	22.679	13.6183	12.2526	7.33044	6.37405		165.6	552.779	537.142	464.544	486.769	357.818	368.743	247.192	235.53	154.514	134.426
166.7	59.9007	59.4689	38.0205	38.9959	22.6675	22.6653	13.27	12.2452	6.94705	6.3702		166.6	552.957	537.011	464.611	486.651	358.269	368.653	247.058	235.473	154.58	134.393
167.7	60.0835	59.4329	37.7475	38.9723	22.5667	22.6516	13.0882	12.2378	7.06141	6.36635		167.6	552.672	536.881	464.566	486.533	357.825	368.564	247.029	235.416	154.547	134.36
168.7	59.7788	59.397	38.039	38.9488	22.635	22.6379	13.3181	12.2304	7.0916	6.3625		168.6	552.541	536.751	464.202	486.415	357.796	368.475	247.071	235.359	154.476	134.328
169.7	60.0332	59.3611	37.9653	38.9253	22.4694	22.6242	13.3715	12.223	6.89905	6.35866		169.6	552.585	536.621	464.236	486.297	357.442	368.385	247.022	235.302	154.654	134.295
170.7	59.9438	59.3253	37.9307	38.9017	22.6456	22.6106	13.3963	12.2156	7.589	6.35482		170.6	552.602	536.491	464.099	486.179	357.81	368.296	247.146	235.245	154.196	134.263
171.7	60.1215	59.2894	38.213	38.8782	22.8031	22.5969	13.6441	12.2082	7.06266	6.35098		171.6	552.141	536.361	463.804	486.061	357.708	368.207	246.946	235.188	154.33	134.23
172.7	59.5732	59.2536	37.5465	38.8548	22.5491	22.5832	13.3808	12.2009	7.08347	6.34714		172.6	552.305	536.231	464.08	485.943	357.535	368.117	246.935	235.131	154.436	134.198
173.7	59.5977	59.2178	37.4899	38.8313	22.5878	22.5696	13.1006	12.1935	7.03552	6.34331		173.6	551.91	536.101	463.775	485.825	357.586	368.028	246.731	235.074	154.407	134.165
174.7	59.7035	59.182	37.5737	38.8078	22.4296	22.556	13.1923	12.1861	6.95215	6.33947		174.6	552.08	535.971	463.582	485.708	357.847	367.939	246.808	235.017	154.383	134.132
175.7	59.7103	59.1463	37.4209	38.7844	22.5151	22.5423	13.2833	12.1788	6.92216	6.33564		175.6	551.41	535.841	463.564	485.59	357.449	367.85	246.656	234.96	154.294	134.1
176.7	59.457	59.1105	37.5218	38.7609	22.589	22.5287	13.3142	12.1714	6.98225	6.33181		176.6	551.571	535.711	463.503	485.472	357.53	367.76	246.835	234.903	154.161	134.067
177.7	59.3878	59.0748	37.4537	38.7375	22.5507	22.5151	13.5064	12.164	6.96893	6.32799		177.6	551.461	535.581	463.406	485.354	357.449	367.671	246.743	234.846	154.079	134.035
178.7	59.4653	59.0391	37.3522	38.7141	22.4417	22.5015	13.2613	12.1567	7.28143	6.32416		178.6	551.173	535.451	463.301	485.237	357.373	367.582	246.51	234.789	153.864	134.002
179.7	59.3341	59.0035	37.7083	38.6907	22.6245	22.4879	13.368	12.1493	6.89747	6.32034		179.6	551.044	535.321	463.18	485.119	356.943	367.493	246.364	234.732	153.707	133.97
180.7	59.4722	58.9678	37.3687	38.6673	22.6995	22.4743	13.3828	12.142	7.0567	6.31652		180.6	551.063	535.191	463.068	485.001	356.854	367.404	246.134	234.675	154.089	133.937
181.7	59.477	58.9322	37.396	38.644	22.4913	22.4607	13.3345	12.1347	7.12595	6.31271		181.6	551.114	535.062	463.149	484.884	356.89	367.315	246.328	234.618	154.049	133.905
182.7	59.3056	58.8966	37.3225	38.6206	22.3264	22.4472	13.4538	12.1273	7.37247	6.30889		182.6	551.193	534.932	462.865	484.766	356.859	367.226	246.003	234.561	153.726	133.873
183.7	59.2653	58.861	37.4875	38.5973	22.2659	22.4336	13.651	12.12	7.23978	6.30508		183.6	550.856	534.802	462.786	484.649	356.833	367.137	246.086	234.504	153.669	133.84
184.7	59.3551	58.8254	37.4005	38.574	22.5814	22.42	13.4127	12.1127	7.16401	6.30127		184.6	550.686	534.673	462.642	484.531	356.893	367.048	245.898	234.447	153.6	133.808
185.7	59.2108	58.7899	37.7076	38.5507	22.2284	22.4065	13.4948	12.1054	7.49671	6.29747		185.6	550.586	534.543	462.52	484.414	356.34	366.959	246.005	234.391	153.54	133.775
186.7	59.5651	58.7543	37.5958	38.5274	22.353	22.393	13.4126	12.0981	7.12035	6.29366		186.6	550.457	534.413	462.341	484.296	356.458	366.87	245.952	234.334	153.645	133.743
187.7	59.3251	58.7188	37.3499	38.5041	22.1885	22.3794	13.3286	12.0907	7.06255	6.28986		187.6	550.336	534.284	462.27	484.179	356.516	366.781	246.064	234.277	153.668	133.71
188.7	59.1532	58.6834	37.3178	38.4808	22.0624	22.3659	13.5627	12.0834	7.1887	6.28606		188.6	550.264	534.154	462.135	484.061	356.387	366.692	245.728	234.22	153.261	133.678
189.7	59.1849	58.6479	37.2759	38.4576	21.9362	22.3524	13.277	12.0761	6.59302	6.28226		189.6	549.947	534.025	462.019	483.944	356.24	366.603	245.737	234.163	153.612	133.645
[truncated: 473 more rows]

## Sheet: Figure 5D-E
Figure 5D							Figure 5E
[truncated: 89 more rows]

[truncated: 8 more sheets: Figure S1B, Figure S1C, Figure S1D, Figure S3, Figure S4A, Figure S4C, Figure S4D, Figure S4E]
